# Supplementary material for: Rossby wave-modulated orbital precipitation anomalies in the Asia-Pacific region
Source: Nat Commun. 2026 Jun 16;17:7590. doi: 10.1038/s41467-026-74368-3 (PMC13421478; doi:10.1038/s41467-026-74368-3)
Supplement: Supplementary file 3 — Supplementary Data 1 [file 41467_2026_74368_MOESM3_ESM.xlsx]

## Sheet: Clay data of MD98-2162
Depth (cm)	Age (ka)	smectite%	illite%	chlorite%	kaolinite%	S/(I+C)
4	0.32	44.5891	26.8907	7.03111	21.4891	1.31447
8	0.64	55.0494	19.1155	13.5502	12.2848	1.68524
16	0.938462	36.6519	29.3316	24.2317	9.78488	0.684272
24	1.032	54.5989	16.8336	11.3496	17.2179	1.93729
28	1.07877	54.3279	16.3764	13.2576	16.0382	1.8333
32	1.12554	43.861	26.9267	3.93769	25.2746	1.42108
36	1.17231	56.0057	26.0714	2.81291	15.1099	1.93896
40	1.21908	53.0785	24.8918	4.783	17.2467	1.78868
44	1.26585	56.1731	24.8043	4.70196	14.3206	1.90377
48	1.31262	51.7698	23.5099	6.77415	17.9461	1.70948
56	1.40615	57.4385	15.7249	15.4559	11.3807	1.84211
64	1.49969	46.3447	28.395	7.6371	17.6232	1.2862
68	1.54646	56.344	16.2082	7.47389	19.9739	2.37918
76	1.64	55.0531	19.7695	9.88682	15.2905	1.85637
84	1.73354	17.3483	42.4205	9.15804	31.0732	0.336346
88	1.78031	54.1428	18.6286	18.0595	9.16915	1.47576
92	1.82708	60.2953	15.5765	8.72684	15.4013	2.48095
96	1.87385	42.5446	28.5973	3.39689	25.4612	1.32976
100	1.92062	48.7211	20.2872	11.5152	19.4765	1.532
104	1.96738	43.5074	23.1845	10.8846	22.4234	1.27703
108	2.01415	35.512	29.8922	14.5434	20.0524	0.799179
116	2.10769	26.8509	29.9637	10.9737	32.2117	0.655901
124	2.20123	48.1532	30.2561	6.36162	15.2291	1.31502
128	2.248	53.2293	17.0827	14.5396	15.1484	1.68328
132	2.29477	49.3122	32.5547	5.29217	12.841	1.30294
136	2.34154	62.8493	19.599	3.64063	13.911	2.7044
140	2.38831	17.5995	40.1344	17.9672	24.299	0.302909
144	2.4246	48.3815	25.1638	9.74817	16.7065	1.38581
152	2.4902	34.9406	23.0011	12.1047	29.9536	0.995295
156	2.523	41.7626	20.3483	19.8736	18.0154	1.0383
160	2.5558	53.3385	21.829	5.80698	19.0255	1.93004
164	2.5886	50.2518	22.8515	6.1033	20.7935	1.73553
168	2.6214	62.0599	15.4626	7.55612	14.9214	2.69606
188	2.7854	50.9408	14.7277	16.3637	17.9678	1.63842
196	2.851	46.0389	23.7978	5.13719	25.0261	1.59111
200	2.8838	49.513	25.076	6.1965	19.2144	1.58328
204	2.9166	51.3976	27.1927	4.25049	17.1592	1.63462
208	2.9494	58.4182	19.7241	4.91786	16.9398	2.37068
212	2.9822	49.4707	27.8028	3.57186	19.1547	1.57677
220	3.0478	60.7864	20.5035	6.82576	11.8843	2.22422
224	3.0806	54.7811	17.3377	4.83387	23.0474	2.47078
228	3.1134	35.3525	31.7422	11.0044	21.9009	0.827024
232	3.1462	58.0928	19.0391	10.5025	12.3656	1.96647
236	3.179	59.8897	20.8816	9.82763	9.40115	1.95022
244	3.2446	38.3691	33.9142	11.815	15.9017	0.839051
248	3.2774	57.1384	18.9215	12.6598	11.2803	1.80925
252	3.3102	56.5799	18.8436	7.00462	17.5719	2.18893
256	3.343	53.3887	21.8956	6.23268	18.4831	1.89804
260	3.3758	42.6965	18.4075	10.2002	28.6958	1.49248
264	3.4086	50.0062	14.3309	11.704	23.9589	1.92074
272	3.4742	51.9626	19.7934	10.5868	17.6572	1.71041
276	3.507	38.4625	22.8928	16.0412	22.6036	0.987891
280	3.5398	61.7843	13.0525	6.20587	18.9574	3.20818
284	3.5726	49.0891	24.1379	5.83867	20.9344	1.63759
288	3.6054	60.4014	20.1507	2.82375	16.6242	2.62907
292	3.6382	66.5059	30.5025	0.916738	2.07477	2.11672
304	3.7366	47.8315	20.4608	9.72729	21.9804	1.58445
312	3.8022	59.3011	13.7503	6.17077	20.7779	2.97681
320	3.8678	56.8108	22.444	5.24601	15.4991	2.05167
324	3.9006	70.3715	20.8654	1.47143	7.29171	3.15047
328	3.9334	43.2036	25.1274	15.3376	16.3313	1.06768
332	3.9662	65.0233	15.6342	5.61131	13.7313	3.06057
336	3.999	64.0471	6.48831	12.9156	16.5491	3.30074
340	4.0318	62.4376	15.9942	9.36578	12.2024	2.46206
344	4.103	55.2771	13.976	15.8029	14.944	1.85625
348	4.187	61.1068	8.55607	12.8269	17.5103	2.85773
352	4.271	48.3203	23.0162	8.05164	20.6118	1.55531
356	4.355	59.1339	15.3463	7.64633	17.8734	2.57186
364	4.523	50.0678	26.6193	4.29403	19.0189	1.61962
368	4.607	60.0121	15.0511	8.4493	16.4875	2.55366
372	4.691	52.9645	15.9566	6.96912	24.1098	2.31026
376	4.775	53.3257	16.0279	14.183	16.4634	1.76512
380	4.859	38.8737	19.4437	13.8766	27.806	1.16666
384	4.943	62.3311	12.1483	9.65138	15.8693	2.85927
388	5.027	23.0251	23.4532	15.6797	37.842	0.588383
396	5.195	56.0997	19.4131	6.2225	18.2647	2.18835
400	5.279	58.8947	17.3117	5.98241	17.8112	2.52831
404	5.363	46.2738	19.7521	10.5555	23.4185	1.5268
408	5.447	33.735	19.9252	25.0413	21.2986	0.750226
412	5.531	60.1086	11.1092	10.8058	17.9764	2.74281
416	5.615	66.2868	14.0325	8.66101	11.0197	2.92095
424	5.783	70.9217	10.7118	6.23449	12.132	4.18509
428	5.867	64.5845	9.85693	7.74035	17.8182	3.67014
432	5.951	43.5406	26.2182	17.3765	12.8647	0.998758
436	6.035	49.9255	16.4166	8.57392	25.0839	1.99777
440	6.119	50.7468	12.1501	17.26	19.8431	1.72549
444	6.203	48.4469	19.8694	9.06566	22.6181	1.67434
448	6.287	45.2275	13.3315	8.18156	33.2595	2.10233
452	6.371	30.8288	22.5672	24.2816	22.3224	0.658047
456	6.455	49.843	11.6953	12.6862	25.7755	2.0443
460	6.539	54.3891	8.31139	16.0983	21.2012	2.22817
464	6.623	50.5155	18.3662	4.89425	26.224	2.17173
468	6.707	51.1333	19.7002	12.2664	16.9001	1.59959
476	6.875	66.4268	10.6978	11.1947	11.6808	3.03423
484	7.043	56.4551	11.6839	10.1722	21.6888	2.58303
488	7.127	63.1085	8.07964	7.3574	21.4544	4.08812
496	7.295	43.3094	19.769	22.8122	14.1095	1.0171
500	7.379	67.462	8.52116	11.9864	12.0305	3.28962
504	7.463	55.2774	9.91973	6.62101	28.1818	3.3419
508	7.547	64.6412	9.33797	11.9492	14.0716	3.03663
512	7.631	62.7969	1.86655	13.7848	21.5518	4.01224
516	7.715	53.3787	9.05929	12.1635	25.3986	2.51516
520	7.799	67.424	11.4119	8.28243	12.8816	3.42352
532	8.06986	71.1506	8.90475	10.3628	9.58183	3.69277
536	8.16071	64.3999	15.884	8.57204	11.1441	2.63329
544	8.34243	47.5507	9.88896	15.6383	26.922	1.86274
548	8.43329	59.3882	17.1503	7.33336	16.1281	2.42562
552	8.52414	49.4129	22.3682	11.6627	16.5562	1.452
556	8.615	61.6925	11.3554	8.75498	18.1972	3.0677
564	8.79671	50.3433	13.1605	21.5473	14.9489	1.45049
568	8.88757	49.5308	13.863	10.7783	25.828	2.01007
572	8.97843	53.8216	12.0202	14.1522	20.006	2.05642
576	9.06929	47.1655	14.5656	15.3219	22.947	1.5781
580	9.16014	56.0302	20.2122	9.08441	14.6732	1.91252
584	9.251	58.5624	19.0619	10.9928	11.3829	1.94853
592	9.43271	68.8998	12.2888	8.61363	10.1977	3.29626
596	9.52357	56.2043	17.1567	7.51186	19.1272	2.27838
604	9.70529	56.4222	10.5124	13.2892	19.7762	2.37052
608	9.79614	59.6615	13.9236	2.27242	24.1425	3.68372
612	9.887	66.1397	12.8818	8.75592	12.2226	3.05669
616	9.97786	65.4174	15.1789	7.99277	11.4109	2.82316
620	10.0687	68.1772	12.9604	9.14457	9.7178	3.08425
624	10.1596	38.5557	25.4407	12.2575	23.7461	1.02275
628	10.2504	64.1402	15.3881	7.69131	12.7803	2.77911
632	10.3413	40.3908	23.4855	13.7361	22.3876	1.08515
636	10.4321	56.2536	15.9287	10.8528	16.9649	2.10047
640	10.523	66.7282	12.7516	11.1835	9.3367	2.78788
644	10.6139	58.5995	12.775	16.4078	12.2177	2.00801
648	10.7047	52.0466	23.5612	6.14214	18.25	1.75222
652	10.7956	58.6697	17.9997	14.8866	8.44398	1.78402
656	10.8864	53.0557	20.3266	6.5191	20.0986	1.97632
668	11.2819	34.4971	30.2921	10.6345	24.5762	0.842902
672	11.443	56.1356	24.6833	2.29728	16.8839	2.0806
676	11.6041	44.5044	25.2519	15.0017	15.242	1.1056
680	11.7651	53.1521	24.0373	5.65985	17.1507	1.78981
684	11.9262	60.1698	21.6437	8.6938	9.49264	1.98335
688	12.0873	41.7373	29.1482	9.81454	19.3	1.07121
692	12.2484	37.424	32.4353	11.6168	18.5239	0.849541
696	12.4095	53.8908	24.4282	8.06914	13.6118	1.65831
700	12.5576	44.2606	31.4564	10.6299	13.6531	1.05166
704	12.6928	40.7494	34.2204	12.5972	12.433	0.870385
716	13.0985	46.5683	31.6059	9.52118	12.3047	1.1323
724	13.3689	40.8736	31.7892	13.399	13.9382	0.904519
728	13.5041	29.534	21.31	7.97739	41.2	1.00842
732	13.6393	38.6531	31.0248	14.0344	16.2878	0.857829
740	13.9098	36.2098	36.5571	3.13218	24.1009	0.912331
744	14.045	50.4623	22.9045	14.8254	11.8078	1.33746
748	14.1802	57.0406	18.7188	6.18437	18.0562	2.2905
752	14.3154	47.9938	21.701	5.36547	24.9397	1.77319
756	14.4506	45.4207	24.8446	13.2028	16.5319	1.19379
760	14.5858	55.5864	20.4177	9.33085	14.6651	1.86854
764	14.721	42.6175	35.6822	7.40304	14.2972	0.989145
772	14.9915	33.5955	21.0833	2.91871	42.4	1.3997
776	15.1267	42.6127	30.3568	9.11734	17.9131	1.07951
784	15.3971	61.9597	21.2102	1.78056	15.0496	2.69499
788	15.5323	61.7765	11.0344	12.5889	14.6001	2.61506
792	15.6675	46.6303	22.2315	7.4518	23.6864	1.57093
796	15.8028	57.7018	22.9054	9.89004	9.50271	1.75944
804	16.0732	62.8879	17.5575	8.13321	11.4214	2.44788
808	16.2084	39.774	36.7929	14.1283	9.30485	0.78109
812	16.3436	54.2641	19.2532	14.6608	11.8219	1.60005
816	16.4788	39.9523	33.0192	14.4741	12.5543	0.841218
820	16.614	65.2673	19.54	8.18701	7.00568	2.35392
824	16.7493	31.411	43.5248	13.0307	12.0335	0.555401
832	17.0197	50.623	26.5319	8.93448	13.9107	1.42735
836	17.1549	46.9611	23.7262	8.10677	21.206	1.47523
844	17.4253	50.5729	26.9293	5.72516	16.7726	1.54873
848	17.5606	40.17	23.8816	10.3981	25.5503	1.17183
852	17.6958	53.5181	31.9801	6.64838	7.85345	1.38546
856	17.831	55.7046	22.0828	4.08054	18.132	2.12911
860	17.9662	56.9269	25.2006	6.1773	11.6952	1.81423
864	18.0687	48.8338	21.1564	19.489	10.5208	1.20146
868	18.1603	65.272	14.2914	9.77302	10.6636	2.71238
872	18.2519	64.6427	17.089	5.78566	12.4827	2.82596
876	18.3435	58.3203	24.048	4.6234	13.0083	2.03409
880	18.4351	44.7939	24.7511	10.8866	19.5683	1.25692
884	18.5267	61.7472	23.2482	5.63895	9.36567	2.13754
888	18.6183	54.3306	21.9824	7.89493	15.792	1.81845
892	18.7099	45.2691	24.8756	5.66988	24.1854	1.48203
904	18.9847	44.2307	28.4474	1.84584	25.4761	1.46009
908	19.0763	45.855	24.0907	2.99001	27.0643	1.69327
912	19.1679	57.2236	19.9048	11.875	10.9966	1.80063
916	19.2595	39.5001	28.5869	9.70393	22.2091	1.03158
920	19.3511	42.673	28.9638	11.2621	17.1011	1.06083
924	19.4427	60.5009	21.4261	3.82386	14.2491	2.39608
928	19.5344	43.5941	32.6447	6.85918	16.902	1.10354
932	19.626	49.1405	22.3515	5.70511	22.8028	1.75148
940	19.8092	56.5454	25.4789	8.61277	9.36297	1.65863
944	19.9008	59.1422	18.4641	9.63303	12.7607	2.10492
948	19.9924	40.6351	26.3898	14.6459	18.3291	0.990236
952	20.084	53.8607	17.2409	15.7884	13.1099	1.63069
956	20.1756	23.8099	39.1687	15.4365	21.5849	0.436037
964	20.3588	48.5771	26.7933	7.94879	16.6808	1.39822
968	20.4504	43.5279	17.5673	15.5325	23.3723	1.31505
972	20.542	46.0206	29.4233	10.7421	13.8139	1.14578
980	20.7252	60.5333	11.648	10.6907	17.128	2.7098
984	20.8168	55.5536	17.9923	10.8544	15.5997	1.92582
988	20.9084	53.4081	26.1002	10.7372	9.75444	1.44983
992	21	46.7963	27.6873	12.1896	13.3268	1.17352
996	21.2017	54.7899	28.1215	6.16781	10.9208	1.59787
1000	21.4034	50.382	29.8684	8.03433	11.7154	1.32924
1004	21.605	51.9397	30.7454	9.9412	7.37379	1.27658
1008	21.8067	37.8217	36.1193	11.6295	14.4295	0.792099
1012	22.0084	60.5632	20.9782	9.5908	8.86781	1.9812
1016	22.2101	51.5426	21.7416	13.5576	13.1582	1.46016
1024	22.6134	44.223	24.5649	17.899	13.3132	1.04143
1028	22.8151	58.6292	18.0829	2.72676	20.5611	2.81741
1036	23.2185	51.768	24.9984	13.2586	9.97495	1.35317
1040	23.4202	50.0258	26.3402	10.2953	13.3388	1.3655
1044	23.6218	61.5225	17.4154	6.53524	14.5268	2.56872
1052	24.0252	61.9495	18.1064	9.98505	9.95904	2.20527
1056	24.2269	57.633	26.1397	6.4017	9.82556	1.77106
1060	24.4286	45.2951	22.3186	26.2397	6.14656	0.932796
1064	24.6303	25.7853	49.2314	12.8898	12.0935	0.41508
1068	24.8319	45.2623	24.9105	11.4124	18.4148	1.24611
1072	25.0336	59.2472	19.1681	9.10741	12.4773	2.09535
1076	25.2353	36.4277	31.1692	8.29136	24.1117	0.923142
1084	25.6387	46.3254	27.5616	14.6378	11.4752	1.09777
1088	25.8403	64.202	20.0202	8.42395	7.35386	2.25713
1092	26.042	50.7886	24.6945	6.79656	17.7203	1.61279
1096	26.2437	56.4486	20.5373	12.9957	10.0184	1.68337
1100	26.4454	58.1624	19.8745	13.5467	8.41635	1.74029
1104	26.6471	50.821	30.897	13.5069	4.7751	1.14452
1108	26.8487	53.6052	18.1282	9.33173	18.9349	1.95212
1112	27.0437	49.19	24.3736	8.28663	18.1498	1.50611
1116	27.2188	37.5923	32.2177	15.1595	15.0304	0.793468
1120	27.3938	56.3826	28.8705	6.09531	8.65165	1.61251
1124	27.5688	47.7977	28.6286	6.05145	17.5223	1.37825
1128	27.7437	56.4298	20.4547	6.92202	16.1935	2.06123
1132	27.9187	55.4163	21.7879	6.55192	16.2439	1.95542
1136	28.0938	31.02	26.2484	16.8719	25.8597	0.719383
1144	28.4438	56.5927	23.6407	8.91627	10.8503	1.73827
1148	28.6187	54.906	24.9232	12.1218	8.04904	1.48214
1152	28.7937	53.267	24.9839	11.8469	9.9022	1.44626
1156	28.9688	34.4958	39.3631	11.9563	14.1847	0.672179
1160	29.1438	31.3467	41.2047	14.8448	12.6038	0.559268
1164	29.3188	42.6903	26.6409	4.15048	26.5183	1.38643
1168	29.4937	54.0425	20.6787	10.3295	14.9492	1.74284
1172	29.6687	54.373	23.0354	14.3398	8.25189	1.45479
1176	29.8438	56.2273	16.7707	10.8133	16.1887	2.03841
1180	30.0188	47.55	25.303	9.12891	18.0181	1.38099
1184	30.1938	47.8395	22.288	5.56564	24.3069	1.71753
1188	30.3687	58.4296	20.3882	12.1243	9.05792	1.79714
1196	30.7188	45.9344	27.5762	10.3012	16.1881	1.21271
1204	31.0688	60.0089	21.1574	5.32227	13.5114	2.26622
1208	31.2437	64.1815	16.3932	11.9545	7.47075	2.26408
1216	31.5938	50.6558	22.6463	14.1892	12.5088	1.37519
1220	31.7688	43.3013	27.9678	12.27	16.4609	1.07614
1224	31.9438	51.0979	27.1781	14.7464	6.97756	1.21881
1228	32.1187	28.7303	31.522	16.6912	23.0566	0.5959
1232	32.2938	64.1316	23.2798	2.75441	9.83421	2.46336
1236	32.4688	62.4206	18.0345	10.2416	9.30333	2.20754
1240	32.6437	62.7501	18.5815	7.77554	10.8928	2.38077
1244	32.8188	50.3646	26.7016	11.7084	11.2254	1.31124
1248	32.9937	44.5698	31.3325	5.60773	18.49	1.20654
1252	33.1688	52.8211	20.4588	18.0148	8.70533	1.37292
1256	33.3438	35.6724	42.4284	5.73779	16.1613	0.740611
1264	33.6938	29.091	39.1455	8.67084	23.0927	0.60839
1268	33.8687	66.7536	9.22812	10.549	13.4693	3.37529
1272	34.0432	48.5697	23.1563	12.0014	16.2726	1.38148
1276	34.2159	49.2245	23.5884	6.97494	20.2122	1.61058
1280	34.3886	65.2139	18.0441	5.70357	11.0384	2.74612
1284	34.5613	51.9456	25.0145	10.2213	12.8186	1.47423
1288	34.734	50.7995	22.7215	9.33321	17.1457	1.58477
1292	34.9067	27.836	40.4035	6.78623	24.9743	0.589873
1296	35.0794	64.6661	16.8656	8.35948	10.1089	2.56357
1300	35.2522	48.952	23.3013	12.148	15.5987	1.3809
1304	35.4249	42.7378	28.013	13.2899	15.9593	1.03474
1308	35.5976	57.8942	20.5765	12.571	8.9583	1.74656
1312	35.7703	50.9753	16.5711	12.7523	19.7012	1.73838
1316	35.943	48.7473	26.0107	14.8233	10.4186	1.19379
1324	36.2884	37.9211	30.5018	8.19604	23.3811	0.97993
1328	36.4611	56.0821	19.1246	7.86606	16.9273	2.07783
1332	36.6339	59.7335	23.6519	5.42413	11.1904	2.05439
1336	36.8066	50.2263	23.8544	13.0143	12.9051	1.3623
1348	37.3247	52.6433	17.5886	11.135	18.6331	1.83276
1352	37.4974	52.8137	20.5566	13.9371	12.6926	1.53111
1356	37.6701	57.6815	19.5893	9.68463	13.0446	1.97041
1360	37.8428	64.7582	16.3894	7.71294	11.1394	2.6868
1364	38.0155	55.474	22.3201	5.88682	16.3191	1.96668
1368	38.1883	61.1968	18.3555	3.8602	16.5875	2.75466
1372	38.361	60.6896	18.7938	7.22922	13.2874	2.33215
1376	38.5337	59.807	16.0518	14.0514	10.0898	1.98674
1384	38.8791	37.1865	24.8611	25.8669	12.0855	0.733057
1388	39.0518	62.323	17.0239	5.82437	14.8288	2.72769
1392	39.2245	51.1778	23.3582	6.82394	18.64	1.69563
1396	39.3972	35.5173	28.6324	15.9728	19.8776	0.796259
1400	39.5699	57.7014	18.3795	10.8352	13.0839	1.97508
1404	39.7427	38.6009	32.1744	9.02667	20.198	0.93689
1408	39.9154	58.011	20.3712	7.56734	14.0504	2.07638
1412	40.0881	41.808	42.9953	2.13281	13.0639	0.92643
1416	40.2608	53.0981	20.2117	6.86542	19.8248	1.961
1420	40.4335	48.3701	20.4592	19.8437	11.327	1.20016
1424	40.6062	35.424	35.8143	9.08587	19.6758	0.788952
1428	40.7789	65.9156	20.3099	5.04765	8.72686	2.59944
1432	40.9516	42.8405	26.0008	13.6854	17.4733	1.07948
1436	41.1244	62.6512	17.5466	11.081	8.7212	2.18849
1444	41.4698	51.2754	22.248	14.1131	12.3634	1.41017
1448	41.6425	54.8408	20.4726	8.22115	16.4654	1.91125
1452	41.8152	55.5582	21.415	8.1671	14.8597	1.8781
1456	41.9879	52.339	18.3378	8.63564	20.6875	1.94039
1460	42.1606	47.5762	24.8348	13.1825	14.4065	1.25144
1468	42.506	57.8635	21.4237	13.8509	6.86182	1.64037
1472	42.6788	55.8914	22.6952	5.71317	15.7002	1.96742
1476	42.8515	46.3416	24.6266	13.2858	15.746	1.22233
1480	43.0242	33.3744	39.0843	7.72934	19.812	0.712921
1484	43.1969	46.7567	21.5802	14.4712	17.1919	1.29694
1488	43.3696	51.5361	21.2599	6.78573	20.4183	1.83758
1492	43.5423	43.1034	23.9193	11.2483	21.729	1.22565
1496	43.715	40.2229	33.7716	8.27634	17.7292	0.956598
1504	44.0604	59.9762	19.6334	5.95328	14.4371	2.34404
1508	44.2332	55.7578	21.0961	10.9251	12.2211	1.74128
1512	44.4059	59.8058	18.3724	6.9496	14.8722	2.36181
1516	44.5786	63.4065	18.1223	6.20993	12.2613	2.60586
1520	44.7513	47.7665	19.6577	7.37656	25.1992	1.76688
1524	44.924	49.3146	31.5856	5.76104	13.3387	1.32046
1528	45.0967	35.4782	34.5205	6.90515	23.0962	0.85643
1532	45.2694	27.36	32.8379	21.6098	18.1923	0.5025
1536	45.4421	53.0697	25.1104	11.6561	10.1639	1.44343
1540	45.6149	37.7558	24.2843	22.6751	15.2849	0.804011
1544	45.7876	58.5683	19.5166	12.4409	9.47421	1.83269
1548	45.9603	46.5461	22.7812	12.9345	17.7382	1.30324
1552	46.133	52.7652	19.2289	18.5155	9.4905	1.39796
1556	46.3057	58.4905	17.1254	13.1747	11.2093	1.93037
1564	46.6511	58.3023	22.687	8.46875	10.542	1.87132
1568	46.8238	55.1838	22.4536	12.9365	9.42608	1.5593
1572	46.9965	63.8866	15.8226	10.465	9.82583	2.43029
1576	47.1693	55.109	21.1467	7.58704	16.1573	1.91792
1580	47.342	62.1104	17.2086	11.8374	8.84367	2.13835
1584	47.5147	57.8721	19.6378	12.4731	10.017	1.80226
1588	47.6874	40.5771	28.1769	15.6413	15.6047	0.926033
1592	47.8601	60.9799	10.9801	13.8054	14.2346	2.4603
1596	48.0328	45.6185	19.8298	15.7325	18.8193	1.28278
1600	48.2055	65.198	15.1654	5.71516	13.9215	3.12243
1604	48.3782	58.0475	19.7519	9.60169	12.5989	1.97753
1608	48.5509	65.0318	14.7652	6.09603	14.1069	3.11736
1612	48.7237	64.8976	13.703	12.8857	8.51374	2.4408
1616	48.8964	59.8539	18.5769	6.4955	15.0737	2.38724
1624	49.2418	60.6359	15.218	6.49302	17.6531	2.79286
1628	49.4145	63.4228	13.9899	7.76909	14.8182	2.91479
1632	49.5872	60.5074	16.6604	5.69201	17.1402	2.70698
1636	49.7599	56.4903	14.4249	14.1593	14.9255	1.97627
1640	49.9326	51.0989	21.6024	12.1075	15.1913	1.51584
1644	50.1054	61.3639	15.8236	9.02594	13.7865	2.46942
1648	50.2781	54.3022	20.1129	4.90588	20.679	2.17046
1652	50.4508	46.8637	18.9741	9.6318	24.5304	1.63825
1656	50.6235	57.8999	19.3901	9.37229	13.3376	2.01304
1660	50.7962	65.7022	16.0306	6.70715	11.56	2.88957
1664	50.9689	53.1717	20.724	16.6853	9.41888	1.42135
1668	51.1416	58.1375	18.5068	15.6238	7.73196	1.70339
1672	51.3143	50.2717	25.1755	11.803	12.7498	1.35948
1676	51.487	59.6846	22.9085	5.53437	11.8725	2.09841
1688	52.0052	59.1154	21.0329	11.3918	8.45986	1.82315
1692	52.1779	41.2471	22.4584	15.4245	20.87	1.0888
1696	52.3506	53.6282	20.7212	9.40979	16.2408	1.77984
1700	52.5233	48.3845	23.5041	11.5663	16.5451	1.37964
1704	52.696	55.9327	18.4962	13.8045	11.7666	1.73162
1708	52.8687	51.7218	26.4299	8.75096	13.0973	1.47017
1712	53.0415	43.2249	25.7071	15.8721	15.1958	1.03958
1716	53.2142	56.2606	21.0129	8.05336	14.6731	1.9356
1720	53.3869	60.4587	17.8911	10.5583	11.0919	2.12513
1728	53.7323	54.5405	22.8518	5.97257	16.6352	1.89217
1732	53.905	57.6614	18.4978	9.50512	14.3357	2.05912
1736	54.0777	59.5667	19.6604	10.5364	10.2365	1.97261
1744	54.4231	60.9561	18.0047	7.88832	13.1508	2.35415
1748	54.5959	57.7054	20.1886	10.954	11.152	1.85294
1752	54.7686	50.8918	22.3394	10.9942	15.7746	1.52674
1756	54.9413	47.304	25.0014	14.1331	13.5615	1.20876
1760	55.114	56.246	21.5724	8.02893	14.1527	1.90011
1776	55.8048	59.2698	19.9735	12.0102	8.74646	1.85312
1780	55.9775	46.2744	18.1282	7.89726	27.7002	1.77804
1784	56.1503	46.2394	29.2204	6.70342	17.8368	1.28715
1788	56.323	53.4456	21.7043	9.42322	15.4269	1.71699
1792	56.4957	49.983	28.41	7.94729	13.6597	1.37477
1796	56.6684	62.0975	13.3066	7.71634	16.8796	2.95379
1804	57.0138	44.9231	25.3112	7.45056	22.3151	1.3712
1808	57.1865	40.5702	28.6451	14.5281	16.2566	0.939709
1812	57.3592	37.6337	29.6884	12.1106	20.5673	0.900351
1816	57.532	42.3167	25.311	15.1717	17.2006	1.0453
1820	57.7047	46.1915	30.6256	14.722	8.46088	1.01861
1824	57.8774	57.1661	19.9516	4.09963	18.7827	2.37684
1828	58.0501	50.6398	20.9554	10.8138	17.591	1.59399
1832	58.2228	33.8748	34.8937	11.1861	20.0453	0.735133
1836	58.3955	37.7962	27.9035	11.8526	22.4477	0.950702
1840	58.5682	40.8054	31.3371	10.165	17.6925	0.983214
1844	58.7409	71.6622	11.9189	6.40621	10.0127	3.9106
1848	58.9136	57.6892	18.574	6.82667	16.9101	2.27116
1852	59.1034	54.573	21.0709	13.9486	10.4074	1.55836
1856	59.3103	53.5838	19.6013	8.27702	18.5379	1.92206
1864	59.7241	60.3831	18.4829	5.98202	15.152	2.46814
1868	59.931	65.128	15.9298	9.75371	9.18846	2.53579
1872	60.1379	53.4876	19.631	18.0973	8.784	1.4177
1876	60.3448	54.458	20.1414	9.72896	15.6716	1.82315
1880	60.5517	52.8031	14.368	9.77817	23.0507	2.18681
1884	60.7586	57.4177	20.3919	7.60882	14.5816	2.05058
1888	60.9655	61.7555	14.1726	15.073	8.99892	2.11162
1892	61.1724	47.9199	17.1008	19.2813	15.6981	1.31713
1896	61.3793	62.2581	13.4244	12.6757	11.6418	2.38535
1900	61.5862	49.6462	19.1231	7.69512	23.5355	1.85121
1904	61.7931	62.6349	9.78992	5.21534	22.3598	4.1742
1908	62	67.38	20.2461	5.90489	6.46901	2.57658
1912	62.2069	43.2243	25.5273	12.1996	19.0489	1.14571
1916	62.4138	62.6796	16.7848	6.44553	14.09	2.69817
1928	63.0345	62.2586	14.368	11.0468	12.394	2.4497
1932	63.2414	47.6668	15.8481	12.7382	23.7468	1.66747
1936	63.4483	33.8961	28.5449	21.8682	15.6907	0.672367
1944	63.8621	58.6108	22.9248	5.41795	13.0465	2.06793
1948	64.069	68.246	14.7832	2.79315	14.1776	3.88283
1952	64.2759	52.4003	22.3237	5.46977	19.8063	1.88535
1956	64.4828	62.8937	12.3146	7.14421	17.6475	3.23214
1960	64.6897	54.119	18.0619	5.01547	22.8037	2.34511
1964	64.8966	58.8345	19.0136	4.18408	17.9679	2.53622
1968	65.1034	61.9969	14.4558	4.8901	18.6572	3.20466
1972	65.3103	50.6516	21.2264	9.15203	18.9701	1.66736
1976	65.5172	60.7671	16.5713	8.20576	14.4559	2.45256
1984	65.931	64.5443	17.289	5.40443	12.7623	2.84419
1988	66.1379	64.8035	19.7683	5.54489	9.88334	2.56007
1992	66.3448	59.1607	16.9572	11.7218	12.1603	2.06286
1996	66.5517	65.2577	12.597	8.40404	13.7413	3.10736
2000	66.7586	63.0661	15.562	6.54839	14.8235	2.85233
2004	66.9655	62.6139	15.8544	11.2346	10.2971	2.31141
2008	67.1724	60.9519	16.8752	14.6551	7.51788	1.93313
2012	67.3793	62.707	15.8583	6.40967	15.025	2.81602
2016	67.5862	47.0362	22.5794	10.8775	19.5069	1.40588
2020	67.7931	62.4843	16.846	11.8376	8.83216	2.17841
2024	68	61.5619	15.54	14.3964	8.50175	2.05642
2028	68.2069	64.9487	14.8008	9.95889	10.2916	2.62316
2032	68.4138	63.9818	16.4213	3.61308	15.9837	3.19359
2036	68.6207	54.483	23.3255	5.30957	16.8819	1.90267
2044	69.0345	42.578	27.579	8.7238	21.1192	1.17286
2048	69.2414	50.0192	24.151	16.0565	9.77329	1.24403
2052	69.4483	58.8941	18.4932	11.0579	11.5548	1.99296
2056	69.6552	51.7357	24.7085	9.07978	14.476	1.53117
2060	69.8621	55.1272	21.2987	7.40795	16.1662	1.92037
2064	70.069	44.9636	26.3776	9.36908	19.2897	1.25784
2068	70.2759	41.0507	33.1433	15.0535	10.7524	0.85173
2072	70.4828	43.5158	31.5665	3.26732	21.6505	1.24924
2076	70.6897	53.5351	24.0079	9.74513	12.7119	1.58608
2080	70.8966	40.2156	31.8252	8.9119	19.0473	0.987197
2084	71.1034	51.7007	27.4133	5.49721	15.3888	1.57094
2088	71.3103	59.0213	21.9881	10.9247	8.0658	1.79326
2092	71.5172	41.8349	31.6753	10.9454	15.5445	0.981562
2096	71.7241	52.0233	9.60785	14.4091	23.9597	2.1661
2108	72.3448	46.6839	26.6523	13.0082	13.6556	1.17709
2112	72.5517	49.9216	28.0817	8.54669	13.4501	1.36292
2116	72.7586	59.0182	20.6374	9.58609	10.7584	1.95273
2120	72.9655	33.0047	32.5377	5.03972	29.4178	0.878312
2124	73.1724	61.2736	17.0468	9.3577	12.3219	2.32057
2128	73.3793	61.508	17.9757	10.5723	9.94399	2.15454
2132	73.5862	61.9621	16.2745	12.0508	9.71261	2.18752
2136	73.7931	43.6966	31.1489	12.2135	12.941	1.00771
2140	74	48.9232	29.9648	4.90724	16.2047	1.40294
2144	74.1111	65.6828	15.6709	4.13702	14.5093	3.31598
2148	74.2222	55.8714	18.3476	14.6155	11.1655	1.69497
2152	74.3333	38.8671	31.5367	13.5616	16.0346	0.861831
2156	74.4444	53.1359	25.2603	10.0338	11.5699	1.50552
2164	74.6667	62.5824	19.0893	9.1417	9.18661	2.21679
2168	74.7778	64.752	16.3805	7.15957	11.708	2.75072
2172	74.8889	58.3715	17.2909	7.69877	16.6388	2.33582
2176	75	66.0439	14.9249	12.5756	6.45559	2.40156
2180	75.1111	50.3578	19.7527	12.1229	17.7667	1.57982
2184	75.2222	48.4432	28.9652	9.25342	13.3383	1.26753
2188	75.3333	59.196	15.1607	13.0725	12.5709	2.09669
2192	75.4444	59.7963	16.3431	10.4339	13.4267	2.23312
2196	75.5556	57.8611	19.9446	8.17781	14.0165	2.05747
2200	75.6667	54.4248	17.7453	9.79681	18.0331	1.97606
2208	75.8889	50.7895	20.8273	12.8959	15.4873	1.50607
2212	76	55.6605	18.5299	13.609	12.2006	1.73187
2216	76.1111	50.101	20.3759	13.741	15.7822	1.46851
2224	76.3333	46.7089	22.0231	19.222	12.046	1.13247
2228	76.4444	59.9036	19.2191	9.32056	11.5568	2.09896
2232	76.5556	59.5029	19.5305	6.29508	14.6715	2.30403
2236	76.6667	57.4603	20.0391	13.1451	9.35555	1.73156
2240	76.7778	62.5038	21.2362	9.45137	6.80865	2.03678
2244	76.8889	58.3046	21.6963	11.1699	8.82921	1.774
2248	77	49.6677	24.1964	12.8667	13.2692	1.34009
2252	77.1111	36.7959	25.1559	16.4556	21.5926	0.884273
2256	77.2222	55.1857	24.681	10.0629	10.0704	1.58835
2260	77.3333	41.2424	28.1795	11.0723	19.5058	1.05071
2264	77.4444	50.8726	21.3668	14.3749	13.3856	1.42334
2268	77.5556	48.8065	24.9657	12.9408	13.287	1.28755
2272	77.6667	49.3728	24.372	15.4409	10.8144	1.24012
2276	77.7778	47.3181	25.3144	9.21042	18.1571	1.37055
2280	77.8889	46.7587	26.954	13.8199	12.4674	1.14678
2284	78	51.4462	21.4832	11.1907	15.8799	1.57454
2288	78.1111	50.7242	23.5351	11.4991	14.2416	1.44785
2292	78.2222	43.1556	28.9558	11.5049	16.3837	1.0666
2296	78.3333	44.4614	29.6083	13.3681	12.5622	1.03455
2300	78.4444	57.4879	21.5073	8.84839	12.1565	1.89381
2304	78.5556	41.7482	29.9601	11.2679	17.0237	1.01262
2308	78.6667	40.9371	25.7073	21.7275	11.6281	0.863019
2312	78.7778	30.9521	33.5113	18.6892	16.8475	0.592946
2316	78.8889	54.9054	29.5223	7.76514	7.80716	1.47249
2320	79	40.1159	29.9104	6.40659	23.5671	1.10461
2324	79.1429	43.6502	29.8116	12.135	14.4032	1.04061
2328	79.2857	47.7195	24.9864	13.6576	13.6365	1.23485
2332	79.4286	50.4246	25.4575	14.919	9.19892	1.24886
2336	79.5714	44.5633	27.1457	18.3475	9.94357	0.97956
2344	79.8571	49.8996	27.9524	7.0175	15.1305	1.42693
2348	80	27.6029	40.6053	13.5614	18.2304	0.509592
2352	80.1429	28.1538	42.4248	11.8573	17.564	0.518657
2356	80.2857	47.4034	32.4553	10.6079	9.53344	1.10079
2360	80.4286	41.4771	30.234	12.9846	15.3043	0.959704
2364	80.5714	56.5745	20.4856	10.1185	12.8213	1.84859
2368	80.7143	43.6316	35.0458	9.49096	11.8317	0.979677
2372	80.8571	43.6542	28.751	6.0763	21.5185	1.25345
2376	81	52.9258	26.3623	10.2472	10.4648	1.44569
2380	81.1429	57.0377	22.1737	8.81796	11.9707	1.84042
2384	81.2857	57.3224	21.8662	7.16483	13.6466	1.97452
2388	81.4286	57.9416	20.7387	11.1598	10.1599	1.81644
2392	81.5714	40.8154	36.9883	9.89043	12.3059	0.870659
2396	81.7143	42.5144	27.2556	14.2501	15.9799	1.0243
2404	82	42.7949	30.4427	9.55441	17.208	1.06995
2408	82.1429	57.226	20.1378	10.5616	12.0746	1.86408
2412	82.2857	55.9444	25.0834	9.79093	9.18125	1.60417
2416	82.4286	50.6384	26.3166	11.0343	12.0107	1.35575
2420	82.5714	33.8616	37.1691	14.0924	14.8769	0.660567
2424	82.7143	56.0534	22.5826	7.94896	13.4151	1.83592
2428	82.8571	52.8606	32.9671	5.80523	8.367	1.36336
2432	83	56.9001	27.5919	3.68256	11.8255	1.81938
2436	83.1429	46.3424	33.8252	7.56503	12.2674	1.11965
2440	83.2857	32.3272	38.053	7.65659	21.9632	0.707229
2444	83.4286	52.5634	24.7171	9.07513	13.6443	1.55549
2448	83.5714	29.8318	42.9871	16.4761	10.705	0.501686
2452	83.7143	55.6479	23.6862	13.1344	7.53153	1.51133
2456	83.8571	48.7188	28.0712	8.95288	14.2571	1.31587
2464	84.1429	60.2701	18.5505	12.3502	8.8293	1.95045
2468	84.2857	61.0855	19.8401	11.5608	7.5137	1.94534
2472	84.4286	58.2417	36.4734	2.32897	2.95586	1.50098
2480	84.7143	58.3066	19.8318	11.3322	10.5293	1.87096
2484	84.8571	56.9331	23.4655	9.20657	10.3948	1.74256
2488	85	59.1265	22.007	9.3253	9.5412	1.88708
2492	85.1429	41.2855	28.4794	12.9236	17.3115	0.997159
2496	85.2857	59.1411	20.2012	10.8321	9.82568	1.90573
2500	85.4286	61.5436	19.0314	9.35477	10.0702	2.16808
2504	85.5714	30.961	31.6374	20.1086	17.2929	0.598327
2508	85.7143	52.3278	26.6987	11.4557	9.5178	1.37147
2512	85.8571	64.0066	18.9764	8.41562	8.60132	2.33669
2516	86	46.0691	25.6412	16.5587	11.731	1.09169
2524	86.2857	60.2328	19.1201	7.14014	13.5069	2.29369
2528	86.4286	60.1775	20.5782	10.298	8.94634	1.949
2532	86.5714	64.9736	16.735	5.79475	12.4967	2.8839
2536	86.7143	64.0482	14.8656	11.3745	9.71176	2.44085
2540	86.8571	59.489	22.399	5.41177	12.7002	2.13906
2544	87	51.7903	23.0455	11.8325	13.3317	1.4849
2548	87.1429	64.384	16.6239	8.6096	10.3824	2.55153
2552	87.2857	56.179	23.7304	4.46408	15.6264	1.99255
2556	87.4286	48.9354	26.1318	13.9663	10.9665	1.22039
2560	87.5714	51.0895	24.8408	4.03628	20.0335	1.76921
2564	87.7143	46.5416	30.4245	7.82497	15.209	1.21679
2568	87.8571	35.4938	43.5903	7.20001	13.7159	0.698831
2572	88	49.5872	28.6693	5.55155	16.1919	1.44903
2576	88.1429	52.8381	25.6806	7.97988	13.5014	1.56974
2584	88.4286	54.8681	25.3617	6.01333	13.7569	1.74878
2592	88.7143	49.5369	28.4886	5.45841	16.5161	1.45924
2596	88.8571	52.3138	25.2546	11.5192	10.9125	1.42258
2600	89	46.6251	27.6277	5.96099	19.7862	1.38812
2604	89.1429	30.1208	36.0897	9.907	23.8824	0.654847
2608	89.2857	41.9728	30.7017	12.259	15.0666	0.977005
2612	89.4286	69.989	19.9058	3.43248	6.67273	2.99889
2616	89.5714	33.4585	32.5673	16.1083	17.8659	0.687378
2620	89.7143	62.045	16.7364	11.3556	9.86304	2.20864
2624	89.8571	60.553	19.7493	12.0293	7.66839	1.90546
2628	90	43.9962	32.568	10.9184	12.5174	1.01172
2632	90.1429	47.0526	21.1231	14.6939	17.1303	1.31369
2636	90.2857	56.3723	21.7541	7.18113	14.6924	1.94822
2644	90.5714	48.8107	21.5863	16.7741	12.8289	1.27242
2648	90.7143	51.2318	24.7887	13.0639	10.9155	1.35345
2652	90.8571	46.2205	23.2796	14.0018	16.4981	1.23978
2656	91	63.1302	23.7628	6.34341	6.76357	2.09692
2660	91.1429	56.4715	19.9889	7.16544	16.3742	2.07965
2664	91.2857	53.714	22.4112	15.692	8.18285	1.4097
2668	91.4286	44.6076	26.9902	12.7166	15.6856	1.12342
2672	91.5714	57.4083	20.9068	9.22789	12.457	1.90506
2676	91.7143	56.7992	20.242	14.0246	8.93423	1.65757
2680	91.8571	56.26	20.0626	12.3792	11.2982	1.73419
2684	92	53.1345	25.3604	10.0983	11.4068	1.49849
2688	92.1429	53.7118	22.9885	6.25105	17.0487	1.83696
2692	92.2857	44.4853	29.2122	10.1147	16.1878	1.13117
2696	92.4286	65.2949	17.0931	9.92903	7.68297	2.41635
2704	92.7143	62.5899	16.6461	10.3069	10.4571	2.32219
2712	93	56.6387	24.1871	9.7909	9.38326	1.66692
2716	93.1429	42.1877	27.4732	9.44729	20.8918	1.14266
2720	93.2857	57.8545	20.7634	6.39106	14.9909	2.13057
2724	93.4286	36.1583	34.8531	18.254	10.7347	0.680857
2728	93.5714	48.4492	25.5067	13.7376	12.3065	1.23455
2732	93.7143	50.6692	23.4937	14.2407	11.5963	1.34279
2736	93.8571	46.2493	24.7649	13.751	15.2348	1.20079
2740	94	36.6058	36.6486	12.4219	14.3237	0.745983
2744	94.1429	43.0981	30.5753	11.4914	14.8352	1.02452
2748	94.2857	38.7098	33.8955	14.2446	13.1501	0.804107
2752	94.4286	50.4677	22.787	8.35889	18.3863	1.62036
2756	94.5714	36.9829	37.6295	8.48227	16.9053	0.802029
2764	94.8571	39.9559	30.202	10.3187	19.5234	0.986061
2768	95	47.0207	27.7486	7.55029	17.6805	1.33207
2772	95.1429	16.2602	54.616	13.7273	15.3965	0.23792
2780	95.4286	40.7141	37.7505	6.62304	14.9123	0.917532
2792	95.8571	38.4633	31.9766	10.1503	19.4097	0.913034
2796	96	64.8536	31.131	2.01537	2	1.95658
2800	96.1429	20.938	44.4033	6.43517	28.2235	0.411853
2804	96.2857	60.4678	27.6431	6.60054	5.28863	1.76581
2808	96.4286	49.8814	22.5868	16.0548	11.4771	1.29087
2812	96.5714	56.7749	21.8123	13.7031	7.70972	1.5986
2816	96.7143	39.23	31.7886	9.59254	19.3889	0.948015
2824	97	53.799	25.0872	8.29953	12.8143	1.61139
2828	97.1429	43.9794	27.3886	8.59178	20.0403	1.22232
2832	97.2857	35.4109	35.1914	12.325	17.0727	0.745236
2836	97.4286	46.7321	26.4153	12.4001	14.4525	1.20396
2840	97.5714	50.9858	24.299	9.09032	15.625	1.52701
2844	97.7143	28.4455	37.9029	15.4718	18.1799	0.532939
2848	97.8571	51.0614	26.2017	9.50882	13.2281	1.42987
2852	98	55.0001	24.3755	10.0263	10.5981	1.59876
2856	98.1429	39.9399	31.9707	6.52689	21.5625	1.03747
2860	98.2857	53.7248	24.228	9.70565	12.3415	1.58323
2864	98.4286	47.1824	32.0823	11.2064	9.52898	1.08995
2868	98.5714	50.0027	32.9769	5.91888	11.1016	1.28556
2872	98.7143	51.6861	25.2754	6.57689	16.4616	1.62268
2876	98.8571	28.1782	44.9868	9.84125	16.9937	0.513938
2884	99.3778	43.262	25.9574	12.7392	18.0415	1.11798
2888	99.7556	23.3971	43.5619	10.0754	22.9656	0.436209
2896	100.511	61.844	32.0288	2.26065	3.86658	1.80359
2900	100.889	37.8445	41.2702	7.36708	13.5183	0.778096
2904	101.267	34.3054	42.5546	10.9879	12.1521	0.640713
2908	101.644	54.0482	26.5965	6.90369	12.4516	1.61337
2912	102.022		52.9928	18.3218	17.9398	0
2916	102.4	49.5748	27.2756	12.2192	10.9303	1.25522
2920	102.778	36.572	38.938	8.87991	15.6101	0.764818
2924	103.156	37.392	37.537	11.782	13.289	0.758167
2928	103.533	37.8858	34.7735	13.4591	13.8817	0.785481
2932	103.911	38.5868	36.7243	12.6514	12.0376	0.781494
2936	104.289	40.8595	34.1591	11.7096	13.2718	0.890793
2944	105.044	46.2515	33.805	9.9692	9.97437	1.05659
2948	105.422	49.7024	25.3659	10.4158	14.5158	1.38904
2952	105.8	45.3226	32.2614	8.18407	14.232	1.12058
2956	106.178	50.8604	28.2454	11.4037	9.49041	1.28276
2960	106.556	31.0276	41.832	11.3599	15.7804	0.583315
2964	106.933	52.9644	27.6687	6.99263	12.3742	1.52805
2968	107.311	53.658	25.5537	7.86066	12.9277	1.60584
2972	107.689	34.9584	36.2207	15.6682	13.1527	0.673717
2976	108.067	41.5572	38.032	8.09992	12.3108	0.900833
2980	108.444	43.4817	45.7876	5.09234	5.63838	0.854593
2984	108.822	52.4584	25.6267	10.7367	11.1782	1.44262
2988	109.2	35.4363	39.358	11.4229	13.7829	0.697828
2992	109.578	45.6237	35.8281	8.771	9.77721	1.02297
2996	109.956	42.9606	34.2416	15.3285	7.46929	0.866665
3004	110.711	41.3249	51.2287	3.23331	4.21301	0.758784
3008	111.089	48.7169	41.0895	4.53824	5.65536	1.06771
3012	111.467	51.2008	25.7821	8.003	15.0141	1.51548
3016	111.844	50.3719	27.2518	10.0296	12.3467	1.35113
3020	112.222	57.9721	19.612	7.7537	14.6622	2.11842
3024	112.6	38.699	27.172	19.0212	15.1078	0.837763
3028	112.978	48.01	26.1095	12.6645	13.2159	1.2382
3032	113.356	54.9865	26.0096	10.2158	8.7881	1.5179
3036	113.733	31.0145	47.1593	5.60163	16.2245	0.58783
3040	114.111	56.5903	21.7596	11.9741	9.67608	1.67756
3044	114.489	51.1232	22.2874	8.54268	18.0467	1.65822
3048	114.867	50.9753	26.257	8.88783	13.8799	1.45044
3052	115.244	30.6535	34.7408	12.5831	22.0226	0.647739
3056	115.622	54.7814	23.8887	9.76531	11.5646	1.62778
3064	116.138	34.9678	28.1655	16.9273	19.9395	0.775463
3068	116.277	63.1239	19.1029	9.73818	8.03503	2.18868
3072	116.415	47.7284	26.7586	2.6732	22.8397	1.62166
3076	116.554	59.4504	21.0797	8.13166	11.3382	2.03518
3080	116.692	40.4571	32.5687	15.9778	10.9965	0.833368
3084	116.831	51.8697	24.6045	9.94165	13.5842	1.50146
3088	116.969	43.5047	26.2844	13.1064	17.1046	1.10444
3092	117.108	45.3744	31.3684	4.61995	18.6373	1.26081
3096	117.246	18.8199	59	10.3104	11.9136	0.271531
3100	117.385	45.0288	32.5792	4.57676	17.8153	1.21189
3104	117.523	59.7832	32.6603	1.25197	6.30454	1.76288
3108	117.662	50.9821	25.2038	7.11768	16.6964	1.57735
3112	117.8	58.5882	23.4871	8.21763	9.70709	1.84793
3116	117.938	64.9502	23.3969	4.6813	6.97156	2.31319
3124	118.215	57.0328	36.6253	3.72985	2.61205	1.41327
3128	118.354	50.1975	44.6235	2.34825	2.83078	1.06868
3132	118.492	66.8253	27.048	2.46805	3.65868	2.26404
3136	118.631	47.1593	29.1159	3.72022	20.0046	1.4362
3140	118.769	57.5342	22.6841	8.63629	11.1454	1.83696
3144	118.908	45.407	28.2504	13.1727	13.1699	1.09618
3148	119.046	36.8695	33.8497	4.72927	24.5515	0.955689
3152	119.185	54.5955	32.6647	5.35382	7.38593	1.43602
3156	119.323	51.0912	24.0425	12.7681	12.0982	1.38795
3160	119.462	51.8352	22.7476	4.75718	20.66	1.88459
3164	119.6	44.8864	29.2557	12.006	13.8519	1.08784
3168	119.738	49.3037	30.6349	10.281	9.7804	1.205
3172	119.877		45.1966	16.0184	26.0708	0
3176	120.015	34.6611	46.8092	9.60999	8.91965	0.61435
3184	120.292	59.3882	21.7412	8.33986	10.5308	1.97427
3188	120.431	55.1689	20.0955	11.2912	13.4444	1.75771
3192	120.569	37.5226	33.6906	6.70802	22.0788	0.928811
3196	120.708	46.9204	28.6029	9.71093	14.7657	1.22463
3200	120.846	57.8822	21.6736	10.5521	9.89212	1.79616
3204	120.985	59.1615	18.4019	6.26331	16.1734	2.39858
3228	121.815	63.0076	18.4517	11.3338	7.2069	2.11538
3232	121.954	68.7068	13.1387	9.78637	8.36809	2.99701
3236	122.092	52.7145	25.979	8.53169	12.7748	1.52748
3244	122.369	58.5141	20.5441	11.7181	9.22372	1.8137
3248	122.508	51.0731	23.3074	13.4454	12.1741	1.38964
3252	122.646	60.0971	20.3422	7.42101	12.1397	2.16463
3256	122.785	51.0401	33.2871	6.00854	9.66431	1.29887
3260	122.923	26.9568	61.1	5.59	6.30442	0.404211
3264	123.062	82.0418	14.6805	2.11441	1.16324	4.88491
3268	123.2	56.9468	17.779	11.4151	13.8591	1.95063
3272	123.338	54.7776	21.0729	10.5104	13.6391	1.73438
3276	123.477	65.1116	13.2937	6.26041	15.3343	3.32981
3280	123.615	47.0395	23.0693	12.5032	17.3879	1.32236
3284	123.754	47.213	23.8024	11.5227	17.462	1.33653
3288	123.892	53.4823	19.2545	11.9106	15.3526	1.71609
3292	124.031	43.4352	25.5148	9.92696	21.123	1.22554
3296	124.169	63.5623	16.7924	7.58918	12.0561	2.60698
3304	124.446	52.1072	22.9513	11.2144	13.727	1.52513
3308	124.585	76.4189	14.9923	4.12653	4.46231	3.99705
3312	124.723	51.2221	21.3281	11.8491	15.6008	1.5439
3316	124.862	67.1601	19.1217	5.48491	8.23323	2.72935
3320	125	44.9496	24.3583	10.6013	20.0907	1.28576
3324	125.4	65.9446	18.3212	8.19072	7.54346	2.48735
3328	125.8	25.1542	31.1788	20.0819	23.5852	0.490711
3332	126.2	59.6871	22.666	8.47004	9.17685	1.91698
3336	126.6	62.9809	16.0588	6.48646	14.4739	2.79353
3340	127	51.9506	19.5791	15.7629	12.7075	1.46994
3344	127.4	40.9124	26.9033	13.6316	18.5526	1.00931
3348	127.8	40.4944	37.1649	4.97167	17.3691	0.961027
3352	128.2	53.5384	25.3116	6.96877	14.1812	1.65854
3356	128.6	52.8322	23.9451	10.5774	12.6454	1.53037
3364	129.4	48.2525	23.7592	6.97318	21.0152	1.57009
3368	129.8	62.0644	18.3639	6.53815	13.0336	2.49234
3372	130.1	21.4966	37.6536	16.4397	24.4101	0.397399
3376	130.3	54.7223	20.1957	11.8245	13.2575	1.70899
3380	130.5	49.9728	29.4306	8.34696	12.2496	1.32281
3384	130.7	28.0014	35.0064	14.4001	22.592	0.566755
3388	130.9	52.4368	27.2003	4.75171	15.6111	1.64111
3392	131.1	46.6161	29.2435	11.3104	12.83	1.14949
3396	131.3	60.9449	34.319	1.2171	3.51896	1.71501
3400	131.5	59.9663	30.4711	3.82443	5.73822	1.74852
3404	131.7	50.3262	29.5798	12.8131	7.28085	1.18714
3408	131.9	51.1613	38.0132	2.72488	8.10057	1.25586
3412	132.1	54.0484	22.7443	6.83994	16.3673	1.82693
3416	132.3	49.072	23.9933	10.1052	16.8295	1.43912
3424	132.7	45.0712	34.5365	11.4302	8.96204	0.980518
3428	132.9	55.9547	24.1381	9.71424	10.193	1.65291
3432	133.1	47.6737	24.9345	12.9892	14.4025	1.25709
3436	133.3	45.7212	20.2223	12.1593	21.8972	1.41195
3440	133.5	47.415	30.0719	7.93501	14.5781	1.24754
3444	133.7	39.2529	29.9246	13.9881	16.8344	0.893886
3448	133.9	34.2703	30.1001	8.37336	27.2563	0.890751
3452	134.1	44.1191	30.4199	7.33847	18.1225	1.16846
3456	134.3	62.0639	15.6868	13.6806	8.56874	2.11336
3460	134.5	34.9567	26.7084	20.2967	18.0381	0.743679
3464	134.7	53.6663	18.0826	12.0615	16.1895	1.78032
3468	134.9	43.1158	24.6431	15.251	16.9901	1.08076
3472	135.1	62.9394	15.5305	11.6455	9.8845	2.31599
3476	135.3	46.3025	29.1878	9.02817	15.4814	1.2116
3484	135.7	47.4548	24.1389	10.1592	18.2472	1.3836
3488	135.9	65.4324	15.1367	7.03683	12.394	2.95093
3492	136.1	49.9697	34.8596	3.01271	12.1579	1.31943
3496	136.3	60.2807	10.8018	7.85078	21.0667	3.23176
3500	136.5	55.3666	17.056	12.4267	15.1507	1.87793
3504	136.7	43.8059	27.7248	12.3129	16.1564	1.09412
3508	136.9	47.5099	28.6289	5.27665	18.5846	1.40124
3512	137.1	47.0112	45.7111	2.10153	5.17614	0.983239
3516	137.3	55.8699	21.5899	8.8569	13.6833	1.835
3520	137.5	53.1345	22.1461	10.5268	14.1926	1.62625
3524	137.7	56.0531	18.8715	10.9535	14.1219	1.8794
3528	137.9	59.1568	16.6281	7.41344	16.8016	2.4606
3532	138.1	57.5272	36.9804	1.06942	4.42296	1.51189
3536	138.3	46.1071	28.8583	3.24803	21.7866	1.43608
3544	138.7	62.7122	20.4157	5.26152	11.6106	2.44233
3548	138.9	19.4781	41.9414	13.3511	25.2293	0.352273
3552	139.1	61.9944	15.8324	3.78874	18.3845	3.15957
3556	139.3	67.111	27.3281	3.356	2.20495	2.18716
3560	139.5	39.9642	30.867	14.7829	14.3858	0.875449
3564	139.7	62.5339	23.8084	6.1692	7.48851	2.08602
3568	139.9	38.3629	32.4415	12.458	16.7376	0.854417
3572	140.1	43.967	27.0931	6.91919	22.0207	1.29268
3580	140.5	46.2991	25.3428	9.61398	18.7442	1.32447
3584	140.7	66.2251	21.7094	3.80854	8.25697	2.59524
3588	140.9	46.2929	28.2987	11.4491	13.9593	1.16467
3596	141.3	56.4204	19.2015	12.2712	12.1069	1.79268
3604	141.7	49.0004	24.9807	14.0037	12.0152	1.25692
3608	141.9	58.916	25.3501	9.0682	6.6657	1.71176
3612	142.103	37.6607	29.1927	4.70675	28.4399	1.11095
3616	142.31	57.1239	19.7535	8.45166	14.671	2.0253
3620	142.517	58.9487	19.0116	9.78496	12.2548	2.04708
3624	142.724	54.9735	22.0905	12.7878	10.1482	1.57615
3628	142.931	56.7498	18.1626	16.3099	8.77768	1.64623
3632	143.138	56.1224	24.3741	6.91307	12.5904	1.79378
3636	143.345	45.4573	28.6107	12.8369	13.0951	1.09674
3640	143.552	38.4188	30.9818	9.48058	21.1188	0.949494
3644	143.759	43.7598	36.2182	10.3033	9.7187	0.940635
3648	143.966	50.6742	21.2141	14.6768	13.435	1.4119
3652	144.172	57.2744	17.8209	13.0617	11.843	1.85459
3656	144.379	53.1278	23.5136	7.359	15.9996	1.72087
3664	144.793	49.0274	22.9674	9.62071	18.3845	1.50446
3668	145	45.2509	19.0137	11.0711	24.6643	1.50411
3672	145.207	55.5733	22.2787	9.22228	12.9258	1.76418
3676	145.414	37.9772	34.0088	16.5451	11.4688	0.75122
3680	145.621	55.3741	7.20359	8.53018	28.8921	3.51944
3684	145.828	49.505	25.2484	10.3508	14.8959	1.39062
3688	146.034	55.0482	25.2999	7.63048	12.0214	1.67165
3692	146.241	36.2859	32.415	10.1517	21.1475	0.85245
3696	146.448	67.297	7.71368	11.8045	13.1848	3.44791
3700	146.655	60.9043	16.9687	7.8025	14.3245	2.45868
3704	146.862	47.0821	32.9831	9.02633	10.9085	1.12075
3708	147.069	46.8238	24.6437	13.4356	15.0968	1.22964
3712	147.276	29.1866	37.6023	13.4959	19.7152	0.571186
3716	147.483	55.3301	21.5912	7.55758	15.5211	1.8982
3724	147.897	44.3191	27.2076	6.52118	21.952	1.31398
3728	148.103	57.3073	26.9562	7.47886	8.25761	1.66421
3732	148.31	35.4145	28.0244	13.9128	22.6483	0.844465
3736	148.517	49.6379	26.3748	14.2813	9.70611	1.22092
3740	148.724	47.2416	34.3339	4.55557	13.8689	1.21477
3744	148.931	49.8991	34.5978	3.9287	11.5744	1.29519
3748	149.138	60.9192	19.8799	11.6982	7.50267	1.92916
3752	149.345	49.8619	28.1828	8.43301	13.5222	1.36176
3756	149.552	33.6704	40.079	12.0172	14.2334	0.646312
3760	149.759	56.6608	30.1717	6.17586	6.99159	1.55886
3764	149.966	61.2039	20.209	10.1684	8.41862	2.01478
3768	150.172	71.293	20.8534	2.29663	5.55696	3.07961
3772	150.379	61.5583	18.839	9.32537	10.2773	2.18568
3776	150.586	48.7147	23.2673	14.0547	13.9633	1.30525
