# Supplementary material for: Rossby wave-modulated orbital precipitation anomalies in the Asia-Pacific region
Source: Nat Commun. 2026 Jun 16;17:7590. doi: 10.1038/s41467-026-74368-3 (PMC13421478; doi:10.1038/s41467-026-74368-3)
Supplement: Supplementary file 4 — Supplementary Data 2 [file 41467_2026_74368_MOESM4_ESM.xlsx]

## Sheet: Record information
Table S1. List of the climate archives from the Asia-Pacific region considered in this study. Note that “-” in the correlation with precession (r) represent anti-phase with precession maximum.
No.	Band	Name	Long. & lat.	Rainfall Proxies	Period (ka)	Correlation with precession (r)	References
1	1	MD98-2162	4.68°S 117.90°E	Smectite/(illite+chlorite)	0-150	0.3	This study
2		GeoB 17419-1	2.81°S 144.50 °E	Ti/Ca (XRF)	0-110	0.58	(Hollstein et al., 2018)
3		MD05-2920	2.85°S 144.53°E	Ti/Ca (XRF)	0-400	0.68	(Tachikawa et al., 2011)
4	2	MD98-2152	6.18°S 106.83°E	δD of leaf waxes	0-450	-0.6	(Windler et al., 2020)
5		MD01-2385	0.22°S 134.24°E	Smectite/(illite+chlorite)	0-140	-0.63	(Yu et al., 2024)
6		MD01-2385	0.22°S 134.24°E	Eu/Eu*	0-140	-0.3	(Yu et al., 2024)
7	3	Borneo caves	4.10°N 114.88°E	δ18O	0-160	0.38	(Carolin et al., 2013; Carolin et al., 2016)
8		TX05	6.33°N 111.27°E	δ18Osw	0-280	0.81	(Yang et al., 2023)
9		MD06-3067	6.50°N 126.50°E	Fe/Ca (XRF)	0-160	0.81	(Kissel et al., 2010)
10	4	Sanbao Cave, China	31.67° N 110.86° E	δ18O	0-640	-0.6	(Cheng et al., 2016)
11		Bittoo cave, India	30.77°N 77.76°E	δ18O	0-280	-0.32	(Kathayat et al., 2016)
12		MD01-2404	26.65°N 125.81°E	Diatom assemblage	0-100	-0.67	(Chang et al., 2009)
13	5	IODP U1429	31.62°N 129°E	δ18Osw	0-400	No precession	(Clemens et al., 2018)
14		MD01-2421	36.03°N 141.78°E	Pollen	0-150	0.63	(Yamamoto et al., 2005)
15	6	IODP U1429	31.62°N 129°E	K/Al	0-400	-0.78	(Zhao et al., 2023)
16		Lz908	37.15°N 118.97°E	Grain size	0-260	-0.72	(Yi et al., 2012)
17		Chinese loess	36.35°N 104.60°E	Magnetic susceptibility	0-750	-0.54	(Sun et al., 2006)
18		Chinese loess	34.43°N 107.12°E	10Be	0-550	-0.49	(Beck et al., 2018)

## Sheet: Filter detail
for the 23-kyr filter
Before filtering, all data were linearly interpolated at 1-kyr resolution. Record 1 and 6 was additionally smoothed using a 5-point running average.
software	PAST
method	FIR filter, bandpass
frequence	0.033 to 0.053	i.e., central frequence = 0.043, bandwidth = 0.02
transition	0.005

## Sheet: 1-Band1
Original Data					1-kyr interpolation			23-kyr filter
Depth (cm)	Age (ka)	Smectite/(illite+Chlorite)	Smectite/(illite+Chlorite) 5-point		Age (ka)	Smectite/(illite+Chlorite) 5-point		Age (ka)	Filtered Smectite/(illite+Chlorite) 5-point
4	0.32	1.31447			1	1.50333		1	0.035312
8	0.64	1.68524			2	1.12		2	0.121
16	0.938462	0.684272	1.49091		3	2.01143		3	0.19026
24	1.032	1.93729	1.51224		4	2.35		4	0.27293
28	1.07877	1.8333	1.56298		5	1.81667		5	0.31454
32	1.12554	1.42108	1.78386		6	2.23667		6	0.36016
36	1.17231	1.93896	1.77716		7	3.6275		7	0.35711
40	1.21908	1.78868	1.75239		8	2.94148		8	0.33377
44	1.26585	1.90377	1.8366		9	1.82222		9	0.2948
48	1.31262	1.70948	1.70605		10	2.69		10	0.23533
56	1.40615	1.84211	1.82415		11	2.22348		11	0.17119
64	1.49969	1.2862	1.81467		12	1.40813		12	0.093868
68	1.54646	2.37918	1.54004		13	1.02171		13	0.0048667
76	1.64	1.85637	1.46677		14	1.50923		14	-0.080231
84	1.73354	0.336346	1.70572		15	1.62071		15	-0.1542
88	1.78031	1.47576	1.49584		16	1.68185		16	-0.19387
92	1.82708	2.48095	1.43096		17	1.45963		17	-0.2313
96	1.87385	1.32976	1.6191		18	1.937		18	-0.23896
100	1.92062	1.532	1.48378		19	1.618		19	-0.23925
104	1.96738	1.27703	1.11877		20	1.35444		20	-0.21372
108	2.01415	0.799179	1.11583		21	1.5		21	-0.1709
116	2.10769	0.655901	1.14608		22	1.313		22	-0.11873
124	2.20123	1.31502	1.15127		23	1.709		23	-0.057319
128	2.248	1.68328	1.53231		24	1.77585		24	0.011304
132	2.29477	1.30294	1.46171		25	1.154		25	0.081418
136	2.34154	2.7044	1.47587		26	1.646		26	0.13896
140	2.38831	0.302909	1.33827		27	1.40632		27	0.185
144	2.4246	1.38581	1.28534		28	1.57941		28	0.21462
152	2.4902	0.995295	1.13047		29	1.11882		29	0.22627
156	2.523	1.0383	1.41699		30	1.67889		30	0.2223
160	2.5558	1.93004	1.67904		31	2.218		31	0.20932
164	2.5886	1.73553	1.80767		32	1.40333		32	0.18592
168	2.6214	2.69606	2.21205		33	1.38056		33	0.14329
188	2.7854	1.63842	2.14426		34	1.84588		34	0.097397
192	2.8182	3.0602	2.11381		35	1.47235		35	0.050012
196	2.851	1.59111	1.90153		36	1.56029		36	0.0093106
200	2.8838	1.58328	2.04798		37	1.76255		37	-0.044085
204	2.9166	1.63462	1.75129		38	2.32222		38	-0.056966
208	2.9494	2.37068	1.87791		39	1.68118		39	-0.083887
212	2.9822	1.57677	2.05542		40	1.50471		40	-0.10097
220	3.0478	2.22422	1.8939		41	1.67765		41	-0.075516
224	3.0806	2.47078	1.81306		42	1.72118		42	-0.068136
228	3.1134	0.827024	1.88774		43	1.40529		43	-0.037486
232	3.1462	1.96647	1.61071		44	1.71059		44	0.0045112
236	3.179	1.95022	1.4784		45	1.30778		45	0.02436
244	3.2446	0.839051	1.75078		46	1.50176		46	0.04633
248	3.2774	1.80925	1.7371		47	1.98		47	0.06756
252	3.3102	2.18893	1.64555		48	1.94471		48	0.081546
256	3.343	1.89804	1.86189		49	2.70647		49	0.1007
260	3.3758	1.49248	1.84212		50	2.08444		50	0.096821
264	3.4086	1.92074	1.60191		51	1.88176		51	0.098181
272	3.4742	1.71041	1.86394		52	2.165		52	0.086616
276	3.507	0.987891	1.89296		53	1.62471		53	0.063691
280	3.5398	3.20818	2.03463		54	2.05353		54	0.045325
284	3.5726	1.63759	2.11589		55	1.32		55	0.026147
288	3.6054	2.62907	2.2352		56	1.37941		56	0.019189
292	3.6382	2.11672	2.18893		57	1.51471		57	-0.014968
304	3.7366	1.58445	2.32676		58	1.34294		58	-0.016674
312	3.8022	2.97681	2.18241		59	2.27211		59	-0.020101
316	3.835		2.44085		60	2.05		60	-0.0261
320	3.8678	2.05167	2.31166		61	1.9995		61	-0.012598
324	3.9006	3.15047	2.3326		62	2.49		62	0.0098415
328	3.9334	1.06768	2.52623		63	1.27839		63	0.023282
332	3.9662	3.06057	2.6083		64	2.24667		64	0.056202
336	3.999	3.30074	2.34946		65	2.52		65	0.086579
340	4.0318	2.46206	2.70747		66	2.41667		66	0.11363
344	4.103	1.85625	2.40642		67	2.549		67	0.1165
348	4.187	2.85773	2.26064		68	2.29		68	0.12708
352	4.271	1.55531	2.09215		69	1.90951		69	0.13738
356	4.355	2.57186	2.23164		70	1.41		70	0.10213
364	4.523	1.61962	2.12214		71	1.41		71	0.091637
368	4.607	2.55366	2.1641		72	1.51355		72	0.075474
372	4.691	2.31026	1.88306		73	1.7555		73	0.052545
376	4.775	1.76512	2.13099		74	1.92		74	0.024472
380	4.859	1.16666	1.73794		75	2.07		75	-0.0064698
384	4.943	2.85927	1.71356		76	1.56		76	-0.037793
388	5.027	0.588383	1.8662		77	1.84		77	-0.067167
396	5.195	2.18835	1.93822		78	1.32		78	-0.092352
400	5.279	2.52831	1.51641		79	1.17		79	-0.11168
404	5.363	1.5268	1.9473		80	1.08		80	-0.12372
408	5.447	0.750226	2.09382		81	1.08		81	-0.12503
412	5.531	2.74281	2.42518		82	1.51		82	-0.082228
416	5.615	2.92095	2.85384		83	1.46		83	-0.076308
424	5.783	4.18509	2.90355		84	1.08		84	-0.029417
428	5.867	3.67014	2.75454		85	1.72		85	0.0069292
432	5.951	0.998758	2.51545		86	1.41		86	0.027392
436	6.035	1.99777	2.0133		87	2.13		87	0.075041
440	6.119	1.72549	1.69974		88	1.75		88	0.14279
444	6.203	1.67434	1.6316		89	1.53		89	0.15522
448	6.287	2.10233	1.6409		90	1.51		90	0.15605
452	6.371	0.658047	1.74144		91	1.405		91	0.1966
456	6.455	2.0443	1.84092		92	1.67767		92	0.19332
460	6.539	2.22817	1.74037		93	1.72		93	0.17439
464	6.623	2.17173	2.51983		94	1.37		94	0.15808
468	6.707	1.59959	2.71782		95	1		95	0.1545
472	6.791	4.55537	2.78879		96	0.71		96	0.1349
476	6.875	3.03423	3.17207		97	1.2		97	0.10972
484	7.043	2.58303	3.78442		98	1.05		98	0.075237
488	7.127	4.08812	3.07676		99	1.32		99	0.055505
492	7.211	4.66133	3.12784		100	1.04568		100	0.015136
496	7.295	1.0171	3.27961		101	1.05079		101	-0.021506
500	7.379	3.28962	3.06931		102	1.04526		102	-0.046178
504	7.463	3.3419	2.9395		103	0.884211		103	-0.074499
508	7.547	3.03663	3.23911		104	0.770789		104	-0.082709
512	7.631	4.01224	3.26589		105	0.844595		105	-0.094003
516	7.715	2.51516	3.33606		106	1.07632		106	-0.11345
520	7.799	3.42352	3.2554		107	1.10658		107	-0.098618
532	8.06986	3.69277	2.8255		108	1.14658		108	-0.095141
536	8.16071	2.63329	2.80759		109	1.10526		109	-0.074363
544	8.34243	1.86274	2.41329		110	0.98		110	-0.061996
548	8.43329	2.42562	2.28827		111	0.898947		111	-0.017957
552	8.52414	1.452	2.05171		112	1.0924		112	0.027298
556	8.615	3.0677	2.08118		113	1.38158		113	0.042949
564	8.79671	1.45049	2.00734		114	1.30342		114	0.080257
568	8.88757	2.01007	2.03256		115	1.35405		115	0.1258
572	8.97843	2.05642	1.80152		116	1.41		116	0.14746
576	9.06929	1.5781	1.90113		117	1.59286		117	0.17631
580	9.16014	1.91252	2.15837		118	1.04905		118	0.20109
584	9.251	1.94853	2.20276		119	1.76571		119	0.22499
592	9.43271	3.29626	2.36124		120	1.37429		120	0.20993
596	9.52357	2.27838	2.71548		121	1.00286		121	0.19733
604	9.70529	2.37052	2.93711		122	1.84		122	0.18196
608	9.79614	3.68372	2.84249		123	1.50857		123	0.15318
612	9.887	3.05669	3.00367		124	1.89857		124	0.10841
616	9.97786	2.82316	2.73411		125	2.48		125	0.072149
620	10.0687	3.08425	2.55319		126	2.06		126	0.014895
624	10.1596	1.02275	2.15888		127	1.79		127	-0.02687
628	10.2504	2.77911	2.01434		128	1.585		128	-0.0598
632	10.3413	1.08515	1.95507		129	1.33		129	-0.097814
636	10.4321	2.10047	2.15212		130	1.56667		130	-0.10812
640	10.523	2.78788	1.94674		131	1.215		131	-0.14203
644	10.6139	2.00801	2.08652		132	1.45		132	-0.15153
648	10.7047	1.75222	2.06169		133	1.43		133	-0.13822
652	10.7956	1.78402	2.42272		134	1.215		134	-0.1318
656	10.8864	1.97632	2.18969		135	1.35		135	-0.09059
664	11.1208	4.59302	2.25537		136	1.52		136	-0.068565
668	11.2819	0.842902	2.11969		137	2.085		137	-0.018683
672	11.443	2.0806	2.08239		138	1.415		138	0.035793
676	11.6041	1.1056	1.56045		139	1.865		139	0.085448
680	11.7651	1.78981	1.60611		140	1.86		140	0.15894
684	11.9262	1.98335	1.3599		141	1.46		141	0.19757
688	12.0873	1.07121	1.47044		142	1.555		142	0.2331
692	12.2484	0.849541	1.32282		143	1.68667		143	0.2668
696	12.4095	1.65831	1.10022		144	1.2825		144	0.24645
700	12.5576	1.05166	1.11244		145	1.6		145	0.26586
704	12.6928	0.870385	1.12344		146	1.793		146	0.25135
716	13.0985	1.1323	0.993458		147	1.92667		147	0.21652
724	13.3689	0.904519	0.954691		148	1.285		148	0.17655
728	13.5041	1.00842	0.975768		149	1.25		149	0.11821
732	13.6393	0.857829	0.920775		150	1.381		150	0.051926
736	13.7745		1.02901					151	0.081711
740	13.9098	0.912331	1.34953
744	14.045	1.33746	1.57837
748	14.1802	2.2905	1.50145
752	14.3154	1.77319	1.6927
756	14.4506	1.19379	1.62303
760	14.5858	1.86854	1.44487
764	14.721	0.989145	1.30614
772	14.9915	1.3997	1.60638
776	15.1267	1.07951	1.75568
784	15.3971	2.69499	1.87204
788	15.5323	2.61506	1.94399
792	15.6675	1.57093	2.21766
796	15.8028	1.75944	1.83488
804	16.0732	2.44788	1.63188
808	16.2084	0.78109	1.48594
812	16.3436	1.60005	1.60483
816	16.4788	0.841218	1.22634
820	16.614	2.35392	1.35559
824	16.7493	0.555401	1.33063
832	17.0197	1.42735	1.47213
836	17.1549	1.47523	1.23571
844	17.4253	1.54873	1.40172
848	17.5606	1.17183	1.54207
852	17.6958	1.38546	1.60987
856	17.831	2.12911	1.54042
860	17.9662	1.81423	1.84853
864	18.0687	1.20146	2.13663
868	18.1603	2.71238	2.11763
872	18.2519	2.82596	2.00616
876	18.3435	2.03409	2.19338
880	18.4351	1.25692	2.01459
884	18.5267	2.13754	1.74581
888	18.6183	1.81845	1.631
892	18.7099	1.48203	1.71827
904	18.9847	1.46009	1.65089
908	19.0763	1.69327	1.49352
912	19.1679	1.80063	1.40928
916	19.2595	1.03158	1.59648
920	19.3511	1.06083	1.47853
924	19.4427	2.39608	1.4687
928	19.5344	1.10354	1.59411
932	19.626	1.75148	1.80293
940	19.8092	1.65863	1.52176
944	19.9008	2.10492	1.62719
948	19.9924	0.990236	1.3641
952	20.084	1.63069	1.31202
956	20.1756	0.436037	1.15405
964	20.3588	1.39822	1.18516
968	20.4504	1.31505	1.40098
972	20.542	1.14578	1.69893
980	20.7252	2.7098	1.70925
984	20.8168	1.92582	1.68095
988	20.9084	1.44983	1.77137
992	21	1.17352	1.49526
996	21.2017	1.59787	1.36541
1000	21.4034	1.32924	1.23386
1004	21.605	1.27658	1.3954
1008	21.8067	0.792099	1.36786
1012	22.0084	1.9812	1.31029
1016	22.2101	1.46016	1.61846
1024	22.6134	1.04143	1.73067
1028	22.8151	2.81741	1.60753
1036	23.2185	1.35317	1.82924
1040	23.4202	1.3655	2.06201
1044	23.6218	2.56872	1.85275
1052	24.0252	2.20527	1.76867
1056	24.2269	1.77106	1.57859
1060	24.4286	0.932796	1.31406
1064	24.6303	0.41508	1.29208
1068	24.8319	1.24611	1.1225
1072	25.0336	2.09535	1.15549
1076	25.2353	0.923142	1.5239
1084	25.6387	1.09777	1.59724
1088	25.8403	2.25713	1.51484
1092	26.042	1.61279	1.67827
1096	26.2437	1.68337	1.68762
1100	26.4454	1.74029	1.62662
1104	26.6471	1.14452	1.60528
1108	26.8487	1.95212	1.4273
1112	27.0437	1.50611	1.40175
1116	27.2188	0.793468	1.44849
1120	27.3938	1.61251	1.47031
1124	27.5688	1.37825	1.56017
1128	27.7437	2.06123	1.54536
1132	27.9187	1.95542	1.57051
1136	28.0938	0.719383	1.59129
1144	28.4438	1.73827	1.46829
1148	28.6187	1.48214	1.21165
1152	28.7937	1.44626	1.17962
1156	28.9688	0.672179	1.10926
1160	29.1438	0.559268	1.1614
1164	29.3188	1.38643	1.1631
1168	29.4937	1.74284	1.43635
1172	29.6687	1.45479	1.60069
1176	29.8438	2.03841	1.66691
1180	30.0188	1.38099	1.67777
1184	30.1938	1.71753	1.62936
1188	30.3687	1.79714	1.67492
1196	30.7188	1.21271	1.85154
1204	31.0688	2.26622	2.31075
1208	31.2437	2.26408	2.22636
1212	31.4187	4.01361	2.19905
1216	31.5938	1.37519	1.98956
1220	31.7688	1.07614	1.65593
1224	31.9438	1.21881	1.34588
1228	32.1187	0.5959	1.51235
1232	32.2938	2.46336	1.77328
1236	32.4688	2.20754	1.79176
1240	32.6437	2.38077	1.91389
1244	32.8188	1.31124	1.6958
1248	32.9937	1.20654	1.40241
1252	33.1688	1.37292	1.04794
1256	33.3438	0.740611	1.46075
1264	33.6938	0.60839	1.49574
1268	33.8687	3.37529	1.54327
1272	34.0432	1.38148	1.94437
1276	34.2159	1.61058	2.11754
1280	34.3886	2.74612	1.75943
1284	34.5613	1.47423	1.60111
1288	34.734	1.58477	1.79171
1292	34.9067	0.589873	1.51867
1296	35.0794	2.56357	1.43077
1300	35.2522	1.3809	1.46313
1304	35.4249	1.03474	1.69283
1308	35.5976	1.74656	1.41887
1312	35.7703	1.73838	1.33868
1316	35.943	1.19379	1.5473
1324	36.2884	0.97993	1.60886
1328	36.4611	2.07783	1.53365
1332	36.6339	2.05439	1.66144
1336	36.8066	1.3623	1.77168
1348	37.3247	1.83276	1.75019
1352	37.4974	1.53111	1.87668
1356	37.6701	1.97041	1.99755
1360	37.8428	2.6868	2.18193
1364	38.0155	1.96668	2.34214
1368	38.1883	2.75466	2.34541
1372	38.361	2.33215	1.95466
1376	38.5337	1.98674	2.10686
1384	38.8791	0.733057	1.89505
1388	39.0518	2.72769	1.58788
1392	39.2245	1.69563	1.58554
1396	39.3972	0.796259	1.62631
1400	39.5699	1.97508	1.49605
1404	39.7427	0.93689	1.34221
1408	39.9154	2.07638	1.57515
1412	40.0881	0.92643	1.42017
1416	40.2608	1.961	1.39058
1420	40.4335	1.20016	1.4952
1424	40.6062	0.788952	1.52581
1428	40.7789	2.59944	1.57131
1432	40.9516	1.07948	1.61331
1436	41.1244	2.18849	1.83777
1444	41.4698	1.41017	1.6935
1448	41.6425	1.91125	1.86568
1452	41.8152	1.8781	1.67827
1456	41.9879	1.94039	1.72431
1460	42.1606	1.25144	1.73554
1468	42.506	1.64037	1.60439
1472	42.6788	1.96742	1.3589
1476	42.8515	1.22233	1.368
1480	43.0242	0.712921	1.40744
1484	43.1969	1.29694	1.25909
1488	43.3696	1.83758	1.20594
1492	43.5423	1.22565	1.53216
1496	43.715	0.956598	1.62103
1504	44.0604	2.34404	1.72588
1508	44.2332	1.74128	2.00192
1512	44.4059	2.36181	2.16398
1516	44.5786	2.60586	1.95926
1520	44.7513	1.76688	1.78229
1524	44.924	1.32046	1.41043
1528	45.0967	0.85643	1.17794
1532	45.2694	0.5025	0.985365
1536	45.4421	1.44343	1.08781
1540	45.6149	0.804011	1.17717
1544	45.7876	1.83269	1.35627
1548	45.9603	1.30324	1.45366
1552	46.133	1.39796	1.66712
1556	46.3057	1.93037	1.61244
1564	46.6511	1.87132	1.83785
1568	46.8238	1.5593	1.94184
1572	46.9965	2.43029	1.98344
1576	47.1693	1.91792	1.96962
1580	47.342	2.13835	1.84297
1584	47.5147	1.80226	1.84897
1588	47.6874	0.926033	1.72194
1592	47.8601	2.4603	1.91876
1596	48.0328	1.28278	1.95381
1600	48.2055	3.12243	2.39208
1604	48.3782	1.97753	2.38818
1608	48.5509	3.11736	2.60907
1612	48.7237	2.4408	2.54316
1616	48.8964	2.38724	2.73061
1624	49.2418	2.79286	2.64853
1628	49.4145	2.91479	2.55563
1632	49.5872	2.70698	2.38135
1636	49.7599	1.97627	2.31666
1640	49.9326	1.51584	2.16779
1644	50.1054	2.46942	1.95405
1648	50.2781	2.17046	1.9614
1652	50.4508	1.63825	2.23615
1656	50.6235	2.01304	2.02653
1660	50.7962	2.88957	1.93312
1664	50.9689	1.42135	1.87736
1668	51.1416	1.70339	1.89444
1672	51.3143	1.35948	2.12449
1676	51.487	2.09841	2.20485
1684	51.8325	4.03982	2.08193
1688	52.0052	1.82315	2.166
1692	52.1779	1.0888	2.02225
1696	52.3506	1.77984	1.56061
1700	52.5233	1.37964	1.49001
1704	52.696	1.73162	1.48017
1708	52.8687	1.47017	1.51132
1712	53.0415	1.03958	1.66042
1716	53.2142	1.9356	1.69253
1720	53.3869	2.12513	1.81032
1728	53.7323	1.89217	1.99693
1732	53.905	2.05912	2.08064
1736	54.0777	1.97261	2.0262
1744	54.4231	2.35415	1.95311
1748	54.5959	1.85294	1.78304
1752	54.7686	1.52674	1.76854
1756	54.9413	1.20876	1.32074
1760	55.114	1.90011	1.32077
1772	55.6321	0.115136	1.37103
1776	55.8048	1.85312	1.38671
1780	55.9775	1.77804	1.35009
1784	56.1503	1.28715	1.60202
1788	56.323	1.71699	1.82215
1792	56.4957	1.37477	1.74078
1796	56.6684	2.95379	1.67129
1804	57.0138	1.3712	1.50796
1808	57.1865	0.939709	1.44207
1812	57.3592	0.900351	1.05504
1816	57.532	1.0453	1.25616
1820	57.7047	1.01861	1.38702
1824	57.8774	2.37684	1.35398
1828	58.0501	1.59399	1.33506
1832	58.2228	0.735133	1.32798
1836	58.3955	0.950702	1.63473
1840	58.5682	0.983214	1.77016
1844	58.7409	3.9106	1.93481
1848	58.9136	2.27116	2.12908
1852	59.1034	1.55836	2.42606
1856	59.3103	1.92206	2.1511
1864	59.7241	2.46814	1.98041
1868	59.931	2.53579	2.03337
1872	60.1379	1.4177	2.08632
1876	60.3448	1.82315	2.00281
1880	60.5517	2.18681	1.91797
1884	60.7586	2.05058	1.89786
1888	60.9655	2.11162	2.0103
1892	61.1724	1.31713	1.94318
1896	61.3793	2.38535	2.3679
1900	61.5862	1.85121	2.46089
1904	61.7931	4.1742	2.42661
1908	62	2.57658	2.48918
1912	62.2069	1.14571	2.14
1916	62.4138	2.69817	1.63865
1928	63.0345	0.105316	1.25781
1932	63.2414	1.66747	1.44225
1936	63.4483	0.672367	1.67918
1944	63.8621	2.06793	2.03519
1948	64.069	3.88283	2.34812
1952	64.2759	1.88535	2.68267
1956	64.4828	3.23214	2.77633
1960	64.6897	2.34511	2.6407
1964	64.8966	2.53622	2.5971
1968	65.1034	3.20466	2.44118
1972	65.3103	1.66736	2.541
1976	65.5172	2.45256	2.54576
1984	65.931	2.84419	2.3174
1988	66.1379	2.56007	2.6054
1992	66.3448	2.06286	2.68536
1996	66.5517	3.10736	2.57881
2000	66.7586	2.85233	2.45342
2004	66.9655	2.31141	2.60405
2008	67.1724	1.93313	2.26375
2012	67.3793	2.81602	2.12897
2016	67.5862	1.40588	2.07797
2020	67.7931	2.17841	2.21598
2024	68	2.05642	2.29149
2028	68.2069	2.62316	2.39085
2032	68.4138	3.19359	2.18974
2036	68.6207	1.90267	2.02726
2044	69.0345	1.17286	1.90122
2048	69.2414	1.24403	1.56874
2052	69.4483	1.99296	1.57228
2056	69.6552	1.53117	1.58927
2060	69.8621	1.92037	1.51081
2064	70.069	1.25784	1.36207
2068	70.2759	0.85173	1.37305
2072	70.4828	1.24924	1.18642
2076	70.6897	1.58608	1.24904
2080	70.8966	0.987197	1.43735
2084	71.1034	1.57094	1.38381
2088	71.3103	1.79326	1.49981
2092	71.5172	0.981562	1.53779
2096	71.7241	2.1661	1.49619
2108	72.3448	1.17709	1.52808
2112	72.5517	1.36292	1.50743
2116	72.7586	1.95273	1.53832
2120	72.9655	0.878312	1.73382
2124	73.1724	2.32057	1.89873
2128	73.3793	2.15454	1.70973
2132	73.5862	2.18752	1.81466
2136	73.7931	1.00771	2.01374
2140	74	1.40294	1.92182
2144	74.1111	3.31598	1.65668
2148	74.2222	1.69497	1.75625
2152	74.3333	0.861831	1.91902
2156	74.4444	1.50552	1.80596
2164	74.6667	2.21679	1.93414
2168	74.7778	2.75072	2.24208
2172	74.8889	2.33582	2.25694
2176	75	2.40156	2.06709
2180	75.1111	1.57982	1.93628
2184	75.2222	1.26753	1.91574
2188	75.3333	2.09669	1.84693
2192	75.4444	2.23312	1.92617
2196	75.5556	2.05747	1.97388
2200	75.6667	1.97606	1.90092
2208	75.8889	1.50607	1.748
2212	76	1.73187	1.563
2216	76.1111	1.46851	1.58758
2224	76.3333	1.13247	1.74717
2336	76.5556	2.09896	1.74711
2344	76.7778	2.30403	1.86076
2348	76.8889	1.73156	1.98907
2352	77	2.03678	1.83729
2356	77.1111	1.774	1.55334
2360	77.2222	1.34009	1.5247
2364	77.3333	0.884273	1.32749
2368	77.4444	1.58835	1.25735
2372	77.5556	1.05071	1.24685
2376	77.6667	1.42334	1.31801
2380	77.7778	1.28755	1.27445
2384	77.8889	1.24012	1.29367
2388	78	1.37055	1.32391
2392	78.1111	1.14678	1.35597
2396	78.2222	1.57454	1.32126
2404	78.4444	1.44785	1.25406
2408	78.5556	1.0666	1.40347
2412	78.6667	1.03455	1.29109
2416	78.7778	1.89381	1.17412
2420	78.8889	1.01262	1.07939
2424	79	0.863019	1.16698
2428	79.1429	0.592946	1.00914
2432	79.2857	1.47249	1.01473
2436	79.4286	1.10461	1.0891
2440	79.5714	1.04061	1.22028
2444	79.7143	1.23485	1.1217
2448	79.8571	1.24886	1.18616
2452	80	0.97956	1.07996
2456	80.1429	1.42693	0.93672
2464	80.4286	0.509592	0.907105
2468	80.5714	0.518657	0.903134
2472	80.7143	1.10079	0.987465
2480	81	0.959704	1.08148
2484	81.1429	1.84859	1.22844
2488	81.2857	0.979677	1.29742
2492	81.4286	1.25345	1.47356
2496	81.5714	1.44569	1.49875
2500	81.7143	1.84042	1.6661
2504	81.8571	1.97452	1.58954
2508	82	1.81644	1.50527
2512	82.1429	0.870659	1.35117
2516	82.2857	1.0243	1.32909
2524	82.5714	1.06995	1.28663
2528	82.7143	1.86408	1.38365
2532	82.8571	1.60417	1.3109
2536	83	1.35575	1.4641
2540	83.1429	0.660567	1.36395
2544	83.2857	1.83592	1.40699
2548	83.4286	1.36336	1.35977
2552	83.5714	1.81938	1.36911
2556	83.7143	1.11965	1.31302
2560	83.8571	0.707229	1.14069
2564	84	1.55549	1.07907
2568	84.1429	0.501686	1.11832
2572	84.2857	1.51133	1.36696
2576	84.4286	1.31587	1.44493
2584	84.7143	1.95045	1.64479
2592	85	1.94534	1.71672
2596	85.1429	1.50098	1.80206
2600	85.2857	1.87096	1.78939
2604	85.4286	1.74256	1.59975
2608	85.5714	1.88708	1.6807
2612	85.7143	0.997159	1.74012
2616	85.8571	1.90573	1.51128
2620	86	2.16808	1.40816
2624	86.1429	0.598327	1.67606
2628	86.2857	1.37147	1.51325
2632	86.4286	2.33669	1.53837
2636	86.5714	1.09169	1.80851
2644	86.8571	2.29369	2.11099
2648	87	1.949	2.13182
2652	87.1429	2.8839	2.3413
2656	87.2857	2.44085	2.17954
2660	87.4286	2.13906	2.30005
2664	87.5714	1.4849	2.12178
2668	87.7143	2.55153	1.87769
2672	87.8571	1.99255	1.80371
2676	88	1.22039	1.75009
2680	88.1429	1.76921	1.37955
2684	88.2857	1.21679	1.27085
2688	88.4286	0.698831	1.34072
2692	88.5714	1.44903	1.33664
2696	88.7143	1.56974	1.38513
2704	89	1.74878	1.52988
2712	89.2857	1.45924	1.51769
2716	89.4286	1.42258	1.33472
2720	89.5714	1.38812	1.18036
2724	89.7143	0.654847	1.48829
2728	89.8571	0.977005	1.34125
2732	90	2.99889	1.50535
2736	90.1429	0.687378	1.75547
2740	90.2857	2.20864	1.76242
2744	90.4286	1.90546	1.42538
2748	90.5714	1.01172	1.67755
2752	90.7143	1.31369	1.4903
2756	90.8571	1.94822	1.3799
2764	91.1429	1.27242	1.42551
2768	91.2857	1.35345	1.58216
2772	91.4286	1.23978	1.60844
2776	91.5714	2.09692	1.6359
2780	91.7143	2.07965	1.58989
2792	92.1429	1.4097	1.72295
2796	92.2857	1.12342	1.63508
2800	92.4286	1.90506	1.56599
2804	92.5714	1.65757	1.58375
2808	92.7143	1.73419	1.72645
2812	92.8571	1.49849	1.57167
2816	93	1.83696	1.72343
2824	93.2857	1.13117	1.84103
2828	93.4286	2.41635	1.87472
2832	93.5714	2.32219	1.73586
2836	93.7143	1.66692	1.93574
2840	93.8571	1.14266	1.58864
2844	94	2.13057	1.37111
2848	94.1429	0.680857	1.30629
2852	94.2857	1.23455	1.31791
2856	94.4286	1.34279	1.04099
2860	94.5714	1.20079	1.10973
2864	94.7143	0.745983	1.02364
2868	94.8571	1.02452	1.07915
2872	95	0.804107	0.9994
2876	95.1429	1.62036	1.04742
2884	95.4286	0.802029	1.10893
2888	95.5714	0.986061	0.995689
2896	95.8571	1.33207	0.68932
2900	96	0.23792	0.712421
2904	96.1429	0.0885185	0.697815
2908	96.2857	0.917532	0.822717
2912	96.4286	0.913034	0.857504
2916	96.5714	1.95658	1.19296
2920	96.7143	0.411853	1.26763
2924	96.8571	1.76581	1.40474
2928	97	1.29087	1.20303
2932	97.1429	1.5986	1.44294
2936	97.2857	0.948015	1.33424
2944	97.5714	1.61139	1.22511
2948	97.7143	1.22232	1.14618
2952	97.8571	0.745236	1.26198
2956	98	1.20396	1.04629
2960	98.1429	1.52701	1.0878
2964	98.2857	0.532939	1.25851
2968	98.4286	1.42987	1.22521
2972	98.5714	1.59876	1.23645
2976	98.7143	1.03747	1.34785
2980	98.8571	1.58323	1.31899
2984	99	1.08995	1.32378
2988	99.3778	1.28556	1.21907
2992	99.7556	1.62268	1.12602
2996	100.133	0.513938	0.995273
3004	100.889	1.11798	1.09888
3008	101.267	0.436209	0.929962
3012	101.644	1.80359	0.955317
3016	102.022	0.778096	1.0544
3020	102.4	0.640713	0.997289
3024	102.778	1.61337	0.887616
3028	103.156	0.150678	0.88496
3032	103.533	1.25522	0.908451
3036	103.911	0.764818	0.742873
3040	104.289	0.758167	0.869036
3044	104.667	0.785481	0.79615
3048	105.044	0.781494	0.854505
3052	105.422	0.890793	0.980681
3056	105.8	1.05659	1.0477
3064	106.556	1.38904	1.14795
3068	106.933	1.12058	1.08646
3072	107.311	1.28276	1.18075
3076	107.689	0.583315	1.22411
3080	108.067	1.52805	1.13474
3084	108.444	1.60584	1.05835
3088	108.822	0.673717	1.11261
3092	109.2	0.900833	1.09552
3096	109.578	0.854593	0.913917
3100	109.956	1.44262	0.983768
3104	110.333	0.697828	0.976935
3108	110.711	1.02297	0.957773
3112	111.089	0.866665	0.882791
3116	111.467	0.758784	1.04632
3124	112.222	1.06771	1.11195
3128	112.6	1.51548	1.3623
3132	112.978	1.35113	1.3781
3136	113.356	2.11842	1.4122
3140	113.733	0.837763	1.41268
3144	114.111	1.2382	1.26002
3148	114.489	1.5179	1.17185
3152	114.867	0.58783	1.33594
3156	115.244	1.67756	1.37839
3160	115.622	1.65822	1.20436
3164	116	1.45044	1.41235
3168	116.138	0.647739	1.23193
3172	116.277	1.62778	1.33802
3176	116.415	0.775463	1.37227
3184	116.692	2.18868	1.64975
3188	116.831	1.62166	1.49087
3192	116.969	2.03518	1.63607
3196	117.108	0.833368	1.41922
3200	117.246	1.50146	1.34705
3204	117.385	1.10444	0.994355
3228	118.215	1.26081	1.07006
3232	118.354	0.271703	1.12234
3236	118.492	1.21189	1.21692
3244	118.769	1.76288	1.33435
3248	118.908	1.57735	1.74265
3252	119.046	1.84793	1.78292
3256	119.185	2.31319	1.64408
3260	119.323	1.41327	1.78142
3264	119.462	1.06868	1.69907
3268	119.6	2.26404	1.60383
3272	119.738	1.4362	1.54041
3276	119.877	1.83696	1.51781
3280	120.015	1.09618	1.35221
3284	120.154	0.955689	1.34256
3288	120.292	1.43602	1.35209
3292	120.431	1.38795	1.35042
3296	120.569	1.88459	1.40028
3304	120.846	1.08784	1.15462
3308	120.985	1.205	0.999895
3312	121.123	0.207697	1.01783
3316	121.262	0.61435	1.15181
3320	121.4	1.97427	1.09657
3324	121.538	1.75771	1.29996
3328	121.677	0.928811	1.53632
3332	121.815	1.22463	1.62118
3336	121.954	1.79616	1.69271
3340	122.092	2.39858	2.10635
3344	122.231	2.11538	2.16692
3348	122.369	2.99701	2.17043
3352	122.508	1.52748	1.96864
3356	122.646	1.8137	1.97849
3364	122.923	1.38964	1.63887
3368	123.062	2.16463	1.41415
3372	123.2	1.29887	2.02839
3376	123.338	0.403916	2.14059
3380	123.477	4.88491	2.05454
3384	123.615	1.95063	2.46073
3388	123.754	1.73438	2.64442
3392	123.892	3.32981	1.93474
3396	124.031	1.32236	1.88783
3400	124.169	1.33653	1.78606
3404	124.308	1.71609	1.6415
3408	124.446	1.22554	1.68205
3412	124.585	2.60698	2.21416
3416	124.723	1.52513	2.17972
3424	125	3.99705	2.48048
3428	125.4	1.5439	2.21624
3432	125.8	2.72935	2.40868
3436	126.2	1.28576	1.70741
3440	126.6	2.48735	1.78203
3444	127	0.490711	1.79487
3448	127.4	1.91698	1.8317
3452	127.8	2.79353	1.53609
3456	128.2	1.46994	1.63016
3460	128.6	1.00931	1.57847
3464	129	0.961027	1.32584
3468	129.4	1.65854	1.34587
3472	129.8	1.53037	1.64247
3476	130.1	1.57009	1.52975
3484	130.5	2.49234	1.53984
3488	130.7	0.397399	1.49833
3492	130.9	1.70899	1.29766
3496	131.1	1.32281	1.12741
3500	131.3	0.566755	1.27783
3504	131.5	1.64111	1.27904
3508	131.7	1.14949	1.36418
3512	131.9	1.71501	1.48825
3516	132.1	1.74852	1.4112
3520	132.3	1.18714	1.54669
3524	132.5	1.25586	1.49151
3528	132.7	1.82693	1.33791
3532	132.9	1.43912	1.43107
3536	133.1	0.980518	1.43131
3544	133.5	1.65291	1.34832
3548	133.7	1.25709	1.31
3552	133.9	1.41195	1.29267
3556	134.1	1.24754	1.14024
3560	134.3	0.893886	1.12252
3564	134.5	0.890751	1.2628
3568	134.7	1.16846	1.16203
3572	134.9	2.11336	1.33931
3580	135.3	0.743679	1.37732
3584	135.5	1.78032	1.60682
3588	135.7	1.08076	1.42647
3596	136.1	2.31599	1.55445
3604	136.5	1.2116	1.78857
3608	136.7	1.3836	1.83631
3612	136.9	2.95093	2.01946
3616	137.1	1.31943	2.15273
3620	137.3	3.23176	2.09483
3624	137.5	1.87793	1.7849
3628	137.7	1.09412	1.71766
3632	137.9	1.40124	1.43831
3636	138.1	0.983239	1.38797
3640	138.3	1.835	1.54503
3644	138.5	1.62625	1.7569
3648	138.7	1.8794	1.86263
3652	138.9	2.4606	1.78285
3656	139.1	1.51189	1.94606
3664	139.5	1.43608	1.64064
3668	139.7	2.44233	1.78043
3672	139.9	0.352273	1.91548
3676	140.1	3.15957	1.80336
3680	140.3	2.18716	1.73209
3684	140.5	0.875449	1.83252
3688	140.7	2.08602	1.45915
3692	140.9	0.854417	1.28661
3696	141.1	1.29268	1.63056
3700	141.3	1.32447	1.44629
3704	141.5	2.59524	1.63395
3708	141.7	1.16467	1.6268
3712	141.9	1.79268	1.70425
3716	142.103	1.25692	1.4074
3724	142.517	1.71176	1.57952
3728	142.724	1.11095	1.6304
3732	142.931	2.0253	1.69425
3736	143.138	2.04708	1.68114
3740	143.345	1.57615	1.81771
3744	143.552	1.64623	1.632
3748	143.759	1.79378	1.41248
3752	143.966	1.09674	1.28538
3756	144.172	0.949494	1.23851
3760	144.379	0.940635	1.25067
3764	144.586	1.4119	1.3755
3768	144.793	1.85459	1.48649
3772	145	1.72087	1.59918
3776	145.207	1.50446	1.66964
3784	145.621	1.50411	1.44897
3788	145.828	1.76418	1.80868
3792	146.034	0.75122	1.78591
3796	146.241	3.51944	1.81942
3800	146.448	1.39062	1.63708
3804	146.655	1.67165	2.17641
3808	146.862	0.85245	1.96426
3812	147.069	3.44791	1.91029
3816	147.276	2.45868	1.82188
3820	147.483	1.12075	1.76563
3824	147.69	1.22964	1.45569
3828	147.897	0.571186	1.22675
3832	148.103	1.8982	1.33544
3836	148.31	1.31398	1.25841
3844	148.724	1.66421	1.38836
3848	148.931	0.844465	1.25167
3852	149.138	1.22092	1.24791
3856	149.345	1.21477	1.3009
3860	149.552	1.29519	1.40436
3864	149.759	1.92916	1.28944
3868	149.966	1.36176	1.35826
3872	150.172	0.646312	1.50217
3876	150.379	1.55886	1.73226
3880	150.586	2.01478	1.89705
3884	150.793	3.07961	2.02884
3888	151	2.18568
3892	151.207	1.30525

## Sheet: 2-Band1
Original Data			1-kyr interpolation			23-kyr filter
Age (ka)	ln(Ti/Ca)		Age (ka)	ln(Ti/Ca)		Age (ka)	Filtered ln(Ti/Ca)
1.03	-2.91		1	-2.91		1	0.10712
1.21	-2.87		2	-3.1039		2	-0.068253
1.43	-2.96		3	-3.22364		3	-0.22479
1.65	-3.01		4	-3.14429		4	-0.37224
2.06	-3.12		5	-3.42826		5	-0.47653
2.32	-3.09		6	-3.55833		6	-0.54482
2.54	-3.18		7	-3.83		7	-0.55428
2.76	-3.18		8	-3.12842		8	-0.51611
2.98	-3.23		9	-3.24925		9	-0.43225
3.2	-3.16		10	-3.41111		10	-0.3088
3.42	-3.17		11	-3.27219		11	-0.1732
3.63	-3.26		12	-3.19643		12	-0.0049174
3.85	-3.13		13	-3.36		13	0.15423
4.06	-3.15		14	-3.26158		14	0.31629
4.28	-3.22		15	-3.24955		15	0.46495
4.49	-3.42		16	-2.95571		16	0.59241
4.72	-3.43		17	-3.07286		17	0.67777
4.95	-3.4		18	-3.16684		18	0.72284
5.18	-3.53		19	-3.26633		19	0.72827
5.4	-3.52		20	-3.01727		20	0.69947
5.62	-3.63		21	-3.135		21	0.62257
5.86	-3.57		22	-3.09053		22	0.52516
6.1	-3.55		23	-3.06778		23	0.41014
6.32	-3.71		24	-2.81		24	0.28692
6.52	-3.74		25	-3.04294		25	0.15613
6.72	-3.73		26	-3.1		26	0.037701
6.86	-3.77		27	-3.32556		27	-0.079107
7	-3.83		28	-3.30333		28	-0.16442
7.12	-3.53		29	-3.30235		29	-0.2248
7.21	-3.65		30	-3.22625		30	-0.26005
7.31	-3.61		31	-3.39		31	-0.27058
7.33	-3.63		32	-3.21		32	-0.25412
7.35	-3.59		33	-3.12231		33	-0.19871
7.37	-3.32		34	-3.26053		34	-0.12888
7.41	-3.52		35	-3.21		35	-0.045891
7.44	-3.38		36	-3.37737		36	0.050494
7.55	-3.35		37	-3.34895		37	0.14541
7.67	-3.28		38	-3.30789		38	0.23828
7.91	-3.19		39	-3.39		39	0.33106
8.29	-2.93		40	-3.3875		40	0.39768
8.67	-3.01		41	-3.29579		41	0.4639
9.07	-3.3		42	-3.23842		42	0.51089
9.47	-3.44		43	-3.197		43	0.53186
9.72	-3.43		44	-3.23579		44	0.52897
9.83	-3.43		45	-2.94053		45	0.515
9.93	-3.45		46	-3.30632		46	0.49742
10.02	-3.4		47	-3.32737		47	0.46301
10.11	-3.25		48	-3.27		48	0.38131
10.19	-3.27		49	-3.40421		49	0.31848
10.27	-3.28		50	-3.50737		50	0.26828
10.34	-3.25		51	-3.30947		51	0.21954
10.38	-3.27		52	-3.35		52	0.17944
10.43	-3.29		53	-3.49789		53	0.15477
10.61	-3.26		54	-3.51632		54	0.14941
11.25	-3.28		55	-3.49579		55	0.16552
11.89	-3.22		56	-3.54		56	0.17331
12.31	-3.13		57	-3.45211		57	0.15074
12.51	-3.16		58	-3.17579		58	0.15028
12.72	-3.23		59	-3.302		59	0.17617
12.86	-3.24		60	-3.26474		60	0.20172
13	-3.36		61	-3.43579		61	0.24163
13.12	-3.33		62	-3.33		62	0.27912
13.21	-3.41		63	-3.19632		63	0.35849
13.3	-3.38		64	-2.99947		64	0.40508
13.43	-3.39		65	-2.7185		65	0.44016
13.57	-3.34		66	-2.88		66	0.47474
13.73	-3.28		67	-2.70396		67	0.49294
13.91	-3.29		68	-2.95312		68	0.48388
14.29	-3.17		69	-3.0475		69	0.46654
14.5	-3.23		70	-3.07		70	0.42848
14.72	-3.13		71	-2.92729		71	0.38718
14.95	-3.27		72	-2.96298		72	0.31712
15.17	-3.18		73	-3.04667		73	0.23669
15.32	-3.14		74	-3.12404		74	0.14901
15.46	-3.1		75	-3.06458		75	0.075014
15.59	-2.96		76	-3.34681		76	-0.0084269
15.7	-2.95		77	-3.46213		77	-0.076413
15.82	-3.01		78	-3.49146		78	-0.13059
15.88	-2.91		79	-3.4		79	-0.15524
15.95	-3.02		80	-3.41		80	-0.17736
16.02	-2.93		81	-3.24053		81	-0.17072
16.08	-2.96		82	-3.39354		82	-0.14869
16.14	-2.93		83	-3.29625		83	-0.09569
16.19	-2.95		84	-3.19458		84	-0.023607
16.24	-3.03		85	-3.17188		85	0.067674
16.37	-3.04		86	-3.29062		86	0.15922
16.57	-3.16		87	-3.49		87	0.2685
16.77	-3.17		88	-3.34657		88	0.37289
16.97	-3.05		89	-3.33868		89	0.45831
17.18	-3.21		90	-3.39403		90	0.53397
17.39	-3.12		91	-3.35088		91	0.57792
17.63	-3.15		92	-3.43269		92	0.60141
17.87	-3.16		93	-3.52603		93	0.59575
18.06	-3.17		94	-3.41412		94	0.55421
18.25	-3.15		95	-3.66529		95	0.48601
18.44	-3.14		96	-3.53368		96	0.39587
18.64	-3.27		97	-3.37544		97	0.28487
18.83	-3.22		98	-3.35647		98	0.16089
18.99	-3.27		99	-3.46676		99	0.029201
19.29	-3.16		100	-3.40794		100	-0.083046
19.39	-3.15		101	-2.97059		101	-0.20829
19.48	-3.13		102	-2.52765		102	-0.30056
19.58	-3.16		103	-3.11647		103	-0.36108
19.68	-2.99		104	-3.26206		104	-0.39627
19.78	-3.02		105	-3.12433		105	-0.39576
19.88	-2.82		106	-3.08091		106	-0.34688
19.98	-3.05		107	-3.09566		107	-0.27312
20.09	-2.87		108	-3.11041		108	-0.17651
20.21	-3.11		109	-3.10955		109	-0.055007
20.36	-3.07		110	-3.09		110	0.079932
20.55	-2.97
20.73	-3.09
20.91	-3.13
21.09	-3.14
21.27	-3.06
21.46	-3.12
21.64	-3.1
21.82	-3.1
22.01	-3.09
22.19	-3
22.38	-3.04
22.57	-3.05
22.69	-3.02
22.81	-3.06
22.92	-3.05
23.01	-3.07
23.1	-3.09
23.19	-3.04
23.29	-3.1
23.38	-2.95
23.47	-2.95
23.56	-2.92
23.64	-2.97
23.73	-2.85
23.82	-2.94
23.91	-2.92
24	-2.81
24.1	-2.85
24.19	-2.94
24.32	-2.91
24.49	-3
24.65	-3.08
24.82	-3.02
24.98	-3.05
25.15	-2.99
25.32	-3
25.49	-2.96
25.66	-2.96
26	-3.1
26.18	-3.15
26.34	-3.18
26.52	-3.26
26.69	-3.32
26.86	-3.38
27.04	-3.31
27.21	-3.33
27.39	-3.31
27.57	-3.29
27.74	-3.34
27.92	-3.33
28.1	-3.27
28.28	-3.31
28.45	-3.29
28.63	-3.35
28.8	-3.33
28.98	-3.3
29.15	-3.32
29.33	-3.26
29.5	-3.18
29.68	-3.23
29.86	-3.27
30.02	-3.22
30.18	-3.35
30.32	-3.38
30.45	-3.42
30.58	-3.33
30.71	-3.35
30.85	-3.4
30.98	-3.39
31.11	-3.39
31.25	-3.43
31.38	-3.34
31.51	-3.33
31.64	-3.27
31.77	-3.25
31.9	-3.21
32.3	-3.21
32.43	-3.17
32.57	-3.08
32.7	-3.11
32.84	-3.16
32.97	-3.09
33.1	-3.23
33.24	-3.33
33.37	-3.3
33.66	-3.37
33.85	-3.3
34.04	-3.25
34.23	-3.25
34.43	-3.18
34.62	-3
34.81	-3.05
35	-3.21
35.19	-3.31
35.38	-3.25
35.57	-3.37
35.76	-3.37
35.95	-3.38
36.14	-3.37
36.33	-2.81
36.52	-3.37
36.71	-3.34
36.9	-3.37
37.09	-3.33
37.29	-3.32
37.48	-3.3
37.67	-3.35
37.86	-3.33
38.05	-3.3
38.24	-3.25
38.43	-3.27
38.62	-3.32
38.81	-3.34
39	-3.39
39.19	-3.36
39.38	-3.35
39.57	-3.39
39.76	-3.32
39.95	-3.41
40.15	-3.32
40.34	-3.41
40.53	-3.36
40.72	-3.29
40.91	-3.31
41.1	-3.28
41.29	-3.31
41.48	-3.29
41.67	-3.16
41.86	-3.15
42.05	-3.27
42.24	-3.29
42.43	-3.3
42.62	-3.35
42.81	-3.33
43.01	-3.19
43.29	-3.31
43.48	-3.26
43.67	-3.29
43.86	-3.28
44.05	-3.22
44.24	-3.28
44.43	-3.2
44.63	-3.2
44.82	-3.13
45.01	-2.93
45.2	-3.3
45.39	-3.21
45.58	-3.27
45.77	-3.38
45.96	-3.3
46.15	-3.33
46.34	-3.33
46.53	-3.32
46.72	-3.32
46.91	-3.37
47.1	-3.28
47.29	-3.36
47.49	-3.36
47.68	-3.33
47.87	-3.27
48.06	-3.27
48.25	-3.3
48.44	-3.44
48.63	-3.45
48.82	-3.3
49.01	-3.41
49.2	-3.38
49.39	-3.39
49.58	-3.44
49.77	-3.44
49.96	-3.52
50.15	-3.46
50.35	-3.5
50.54	-3.45
50.73	-3.45
50.92	-3.36
51.11	-3.24
51.3	-3.35
51.49	-3.25
51.68	-3.16
51.87	-3.22
52.06	-3.41
52.25	-3.37
52.44	-3.44
52.82	-3.46
53.01	-3.5
53.21	-3.48
53.4	-3.55
53.59	-3.53
53.78	-3.51
53.97	-3.51
54.16	-3.55
54.35	-3.46
54.54	-3.55
54.73	-3.53
54.92	-3.5
55.11	-3.49
55.3	-3.52
55.49	-3.56
55.68	-3.54
55.87	-3.54
56.06	-3.54
56.26	-3.51
56.45	-3.48
56.64	-3.55
56.83	-3.47
57.02	-3.45
57.21	-3.48
57.4	-3.35
57.59	-3.39
57.78	-3.21
57.97	-3.16
58.16	-3.26
58.35	-3.35
58.54	-3.34
58.73	-3.29
58.92	-3.33
59.12	-3.26
59.31	-3.36
59.5	-3.33
59.69	-3.34
59.88	-3.29
60.07	-3.25
60.26	-3.28
60.45	-3.42
60.64	-3.4
60.83	-3.4
61.02	-3.44
61.21	-3.33
61.4	-3.35
61.59	-3.34
61.78	-3.35
61.98	-3.33
62.36	-3.33
62.55	-3.26
62.74	-3.25
62.93	-3.2
63.12	-3.19
63.31	-3.17
63.5	-3.18
63.69	-3.03
63.88	-2.93
64.07	-3.04
64.26	-2.98
64.45	-2.9
64.64	-2.98
64.83	-2.71
65.03	-2.72
65.22	-2.82
65.41	-2.9
66	-2.88
66.48	-2.89
66.95	-2.68
67.43	-2.91
67.91	-2.94
68.39	-3.01
68.86	-3.03
69.34	-3.09
69.82	-3.1
70.3	-3.02
70.77	-2.98
71.25	-2.87
71.73	-2.94
72.2	-2.98
72.68	-3.02
73.16	-3.06
73.64	-3.17
74.11	-3.11
74.59	-3.15
75.07	-3.05
75.55	-3.05
76.02	-3.36
76.5	-3.36
76.98	-3.46
77.45	-3.51
77.93	-3.49
78.41	-3.5
78.89	-3.4
79.36	-3.4
79.84	-3.43
80.32	-3.37
80.8	-3.19
81.75	-3.43
82.23	-3.36
82.7	-3.34
83.18	-3.27
83.66	-3.23
84.14	-3.18
84.61	-3.18
85.09	-3.17
85.57	-3.21
86.05	-3.3
86.52	-3.43
87	-3.49
87.68	-3.38
88.35	-3.31
89.03	-3.34
89.71	-3.42
90.38	-3.36
91.06	-3.35
91.74	-3.39
92.41	-3.5
93.09	-3.53
93.76	-3.34
94.44	-3.55
95.12	-3.69
95.79	-3.58
96.47	-3.43
97.15	-3.36
97.82	-3.33
98.5	-3.43
99.18	-3.48
99.85	-3.43
100.53	-3.33
101.21	-2.81
101.88	-2.45
102.56	-2.89
103.24	-3.24
103.91	-3.27
104.59	-3.21
105.26	-3.07
108.65	-3.12
109.32	-3.1
110	-3.09

## Sheet: 3-Band1
Original Data			1-kyr interpolation			23-kyr filter
Age (ka)	ln(Ti/Ca)		Age (ka)	ln(Ti/Ca)		Age (ka)	Filtered ln(Ti/Ca)
-0.0845813	-2.4401		0	-2.48354		0	-0.084471
-0.0555688	-2.47291		1	-2.49191		1	-0.23869
-0.0265563	-2.41584		2	-2.70959		2	-0.38493
0.00245618	-2.48354		3	-2.76703		3	-0.51051
0.0314687	-2.4778		4	-2.68901		4	-0.60352
0.0604812	-2.50589		5	-2.96816		5	-0.66533
0.0894937	-2.46846		6	-3.27226		6	-0.69229
0.118506	-2.46533		7	-3.32703		7	-0.6727
0.147519	-2.49333		8	-2.81221		8	-0.61282
0.176531	-2.47246		9	-2.61203		9	-0.51706
0.205544	-2.46956		10	-2.92633		10	-0.40253
0.234556	-2.41449		11	-2.85421		11	-0.25697
0.263569	-2.37515		12	-2.72052		12	-0.10757
0.292581	-2.49991		13	-2.8918		13	0.031028
0.321594	-2.45478		14	-2.83083		14	0.15846
0.350606	-2.5204		15	-2.69124		15	0.26587
0.379619	-2.52209		16	-2.44816		16	0.33834
0.408631	-2.45643		17	-2.54246		17	0.39601
0.437644	-2.47143		18	-2.79043		18	0.41146
0.466656	-2.50401		19	-2.7171		19	0.39005
0.495669	-2.50087		20	-2.54757		20	0.34067
0.524681	-2.50498		21	-2.65991		21	0.27035
0.553694	-2.51279		22	-2.5819		22	0.18219
0.582706	-2.51913		23	-2.59595		23	0.083784
0.611719	-2.51825		24	-2.34026		24	-0.026818
0.640731	-2.54388		25	-2.62517		25	-0.13951
0.669744	-2.48099		26	-2.54375		26	-0.23209
0.698756	-2.48311		27	-2.85481		27	-0.31336
0.727769	-2.68429		28	-2.92		28	-0.37641
0.756781	-2.52847		29	-2.82628		29	-0.41929
0.785794	-2.50409		30	-2.89353		30	-0.4373
0.814806	-2.46716		31	-2.89953		31	-0.44783
0.843819	-2.48295		32	-2.7223		32	-0.41815
0.872831	-2.48526		33	-2.83163		33	-0.38276
0.901844	-2.46658		34	-2.76463		34	-0.33836
0.930856	-2.47589		35	-2.75309		35	-0.28461
0.959869	-2.46998		36	-3.02115		36	-0.20648
0.988881	-2.48488		37	-3.03942		37	-0.14165
1.01789	-2.50322		38	-2.94112		38	-0.076089
1.04691	-2.56031		39	-2.94263		39	-0.010699
1.07592	-2.48717		40	-2.9872		40	0.033752
1.10493	-2.58006		41	-2.92077		41	0.063645
1.13394	-2.50954		42	-2.8837		42	0.11266
1.16296	-2.5247		43	-2.8441		43	0.13325
1.19197	-2.54906		44	-2.85358		44	0.13501
1.22098	-2.58971		45	-2.86388		45	0.12574
1.24999	-2.65557		46	-2.76296		46	0.10765
1.27901	-2.60498		47	-2.83455		47	0.077714
1.30802	-2.60788		48	-2.78492		48	0.036521
1.33703	-2.57748		49	-2.98247		49	-0.015533
1.36604	-2.57512		50	-2.9613		50	-0.070245
1.39506	-2.60805		51	-2.66385		51	-0.12034
1.42407	-2.61862		52	-2.97807		52	-0.17235
1.45308	-2.61103		53	-3.12057		53	-0.21592
1.48209	-2.62014		54	-2.95397		54	-0.26702
1.51111	-2.64947		55	-2.99473		55	-0.2872
1.54012	-2.65381		56	-3.01934		56	-0.30444
1.56913	-2.61399		57	-2.8654		57	-0.3263
1.59814	-2.60343		58	-2.88492		58	-0.302
1.62716	-2.65624		59	-2.77268		59	-0.28466
1.65617	-2.65068		60	-2.88916		60	-0.28194
1.68518	-2.65577		61	-2.83495		61	-0.23047
1.71419	-2.58487		62	-2.67904		62	-0.21011
1.74321	-2.59604		63	-2.61757		63	-0.17832
1.77222	-2.73445		64	-2.44524		64	-0.14735
1.80123	-2.73217		65	-2.34692		65	-0.035818
1.83024	-2.76465		66	-2.36983		66	-0.0064599
1.85926	-2.69929		67	-2.36431		67	0.011195
1.88827	-2.69488		68	-2.38762		68	0.001962
1.91728	-2.77186		69	-2.54344		69	-0.018421
1.94629	-2.72158		70	-2.58439		70	-0.049855
1.97531	-2.68878		71	-2.45327		71	-0.085892
2.00432	-2.71323		72	-2.46098		72	-0.13699
2.03333	-2.70724		73	-2.51041		73	-0.20291
2.06234	-2.69669		74	-2.63121		74	-0.29581
2.09136	-2.64386		75	-2.50027		75	-0.33782
2.12037	-2.68164		76	-2.77154		76	-0.3708
2.14938	-2.68769		77	-2.98743		77	-0.41055
2.17839	-2.62235		78	-2.96935		78	-0.40708
2.20741	-2.67256		79	-2.96279		79	-0.39762
2.23642	-2.68595		80	-2.96379		80	-0.38167
2.26543	-2.67275		81	-2.691		81	-0.34396
2.29444	-2.66777		82	-2.911		82	-0.28032
2.32346	-2.65824		83	-2.90849		83	-0.21193
2.35247	-2.65239		84	-2.77147		84	-0.1516
2.38148	-2.68377		85	-2.66606		85	-0.092776
2.41049	-2.67662		86	-2.68728		86	-0.039431
2.43951	-2.67474		87	-2.77086		87	-0.0060616
2.46852	-2.69854		88	-2.94977		88	0.015768
2.49753	-2.71766		89	-2.9237		89	0.0071827
2.52654	-2.66525		90	-2.72312		90	0.0010285
2.55556	-2.68394		91	-2.84022		91	-0.036798
2.58457	-2.71169		92	-2.89279		92	-0.069547
2.61358	-2.6561		93	-2.95011		93	-0.12559
2.64259	-2.70572		94	-2.99356		94	-0.19706
2.67161	-2.69696		95	-3.15082		95	-0.24599
2.70062	-2.69885		96	-2.8608		96	-0.30268
2.72963	-2.68288		97	-3.17385		97	-0.35975
2.75864	-2.71497		98	-3.19194		98	-0.3887
2.78766	-2.70173		99	-3.03616		99	-0.4116
2.81667	-2.68638		100	-2.79908		100	-0.40987
2.84568	-2.67893		101	-3.12594		101	-0.38579
2.87469	-2.66837		102	-3.03781		102	-0.3454
2.90371	-2.66521		103	-3.00077		103	-0.29916
2.93272	-2.71568		104	-3.12457		104	-0.24033
2.96173	-2.75487		105	-2.84233		105	-0.17627
2.99074	-2.80556		106	-2.31729		106	-0.12567
3.01976	-2.68481		107	-2.71602		107	-0.077539
3.04877	-2.67722		108	-2.74505		108	-0.03773
3.07778	-2.64462		109	-2.61079		109	-0.012901
3.10679	-2.69603		110	-2.527		110	-0.011009
3.13581	-2.65818		111	-2.56766		111	-0.023761
3.16482	-2.6686		112	-2.62385		112	-0.04461
3.19383	-2.66946		113	-2.65138		113	-0.087912
3.22284	-2.68446		114	-2.56798		114	-0.12847
3.25186	-2.69218		115	-2.52395		115	-0.18447
3.28087	-2.67066		116	-2.67896		116	-0.25319
3.30988	-2.70917		117	-2.75805		117	-0.30093
3.33889	-2.71614		118	-2.97646		118	-0.34149
3.36791	-2.74259		119	-2.71795		119	-0.38103
3.39692	-2.78304		120	-3.07214		120	-0.39865
3.45494	-2.6883		121	-3.21547		121	-0.40384
3.48396	-2.65448		122	-2.77267		122	-0.38561
3.51297	-2.62323		123	-3.32049		123	-0.35344
3.54198	-2.594		124	-3.40205		124	-0.31512
3.57099	-2.70676		125	-2.66074		125	-0.25988
3.60001	-2.73223		126	-3.15396		126	-0.20517
3.62902	-2.6782		127	-2.68845		127	-0.15773
3.65803	-2.64025		128	-2.58038		128	-0.10863
3.68704	-2.68712		129	-2.7201		129	-0.071323
3.71606	-2.65466		130	-2.77727		130	-0.044933
3.74507	-2.6469		131	-2.94436		131	-0.041028
3.77408	-2.6479		132	-3.0296		132	-0.018541
3.80309	-2.66188		133	-2.931		133	-0.012373
3.83211	-2.6318		134	-3.15318		134	-0.023065
3.86112	-2.619		135	-3.13536		135	-0.050403
3.89013	-2.55792		136	-3.22243		136	-0.090157
3.91914	-2.588		137	-3.29573		137	-0.13443
3.94816	-2.62042		138	-3.71773		138	-0.18014
3.97717	-2.65543		139	-3.02422		139	-0.21118
4.00618	-2.69811		140	-2.98756		140	-0.25699
4.03519	-2.7417		141	-3.26806		141	-0.28014
4.06421	-2.72377		142	-2.99407		142	-0.30953
4.09322	-2.72209		143	-3.14775		143	-0.32679
4.12223	-2.71937		144	-3.16768		144	-0.32905
4.15124	-2.69713		145	-2.91843		145	-0.3277
4.18026	-2.64556		146	-2.98643		146	-0.33358
4.20927	-2.65891		147	-3.20238		147	-0.3184
4.23828	-2.85979		148	-3.1557		148	-0.30745
4.26729	-2.9302		149	-3.07225		149	-0.3095
4.29631	-2.83211		150	-3.18048		150	-0.2769
4.32532	-2.8818		151	-3.11783		151	-0.23833
4.35433	-2.83822		152	-3.01577		152	-0.21604
4.38334	-2.93372		153	-2.96653		153	-0.17839
4.41236	-2.90088		154	-2.86645		154	-0.15143
4.44137	-2.94367		155	-2.86274		155	-0.13215
4.47038	-2.85647		156	-2.79046		156	-0.10931
4.49939	-2.8818		157	-2.90502		157	-0.089987
4.52833	-2.85837		158	-2.85884		158	-0.079775
4.55214	-2.84269		159	-2.65633		159	-0.063021
4.57595	-2.91309		160	-2.99922		160	-0.069327
4.59976	-2.9571		161	-3.07308		161	-0.091025
4.62356	-2.96576		162	-3.04047		162	-0.10157
4.64737	-2.98902		163	-3.14883		163	-0.12082
4.67118	-2.96956		164	-3.1073		164	-0.16127
4.69499	-2.91404		165	-3.21715		165	-0.20797
4.71879	-3.00268		166	-3.13691		166	-0.23613
4.7426	-2.97349		167	-3.265		167	-0.28067
4.76641	-2.9788		168	-3.33273		168	-0.3187
4.79022	-2.93793		169	-3.45167		169	-0.34586
4.81403	-2.93117		170	-3.59336		170	-0.36772
4.83783	-2.92827		171	-3.49098		171	-0.40712
4.86164	-2.90839		172	-3.4703		172	-0.37486
4.88545	-2.95165		173	-3.54967		173	-0.34608
4.90926	-2.99789		174	-3.57937		174	-0.31618
4.93306	-2.94943		175	-3.38546		175	-0.27498
4.95687	-2.99056		176	-3.35692		176	-0.22362
4.98068	-2.97187		177	-3.40984		177	-0.16892
5.00449	-2.9673		178	-3.33256		178	-0.11955
5.02829	-2.97094		179	-3.37895		179	-0.077286
5.0521	-3.01112		180	-3.34741		180	-0.035937
5.07591	-3.08362		181	-3.30435		181	-0.0070679
5.09972	-3.04478		182	-3.15394		182	0.013499
5.12353	-3.04005		183	-3.05909		183	0.020051
5.14733	-3.10938		184	-2.94574		184	-0.011089
5.17114	-3.16763		185	-2.8549		185	-0.049006
5.19495	-3.07531		186	-2.63839		186	-0.096054
5.21876	-3.0552		187	-2.85694		187	-0.17802
5.24256	-3.08054		188	-2.95432		188	-0.22755
5.26637	-3.08674		189	-3.03638		189	-0.29293
5.29018	-3.05774		190	-3.1353		190	-0.38563
5.31399	-3.12531		191	-3.23102		191	-0.4078
5.33779	-3.0647		192	-3.20069		192	-0.45367
5.3616	-3.06185		193	-3.22178		193	-0.4719
5.38541	-3.09348		194	-3.2224		194	-0.46281
5.40922	-3.1337		195	-3.13003		195	-0.44194
5.43303	-3.14629		196	-2.49993		196	-0.37933
5.45683	-3.10568		197	-2.79118		197	-0.31773
5.48064	-3.09379		198	-3.05825		198	-0.25916
5.50445	-3.03987		199	-3.07787		199	-0.17143
5.52826	-3.02454		200	-2.99208		200	-0.10826
5.55206	-3.05025		201	-2.95853		201	-0.020276
5.57587	-3.11136		202	-2.83296		202	0.031249
5.59968	-3.09991		203	-2.67756		203	0.079802
5.62349	-3.15168		204	-2.89561		204	0.066483
5.64729	-3.29379		205	-2.91455		205	0.046283
5.6711	-3.27012		206	-3.08767		206	0.017403
5.69491	-3.22579		207	-2.865		207	-0.050184
5.71872	-3.23985		208	-2.95948		208	-0.11815
5.74253	-3.29404		209	-3.30769		209	-0.19721
5.76633	-3.13319		210	-3.58126		210	-0.28746
5.79014	-3.20787		211	-3.75538		211	-0.36465
5.81395	-3.24822		212	-3.85759		212	-0.42496
5.83776	-3.24047		213	-3.7993		213	-0.47665
5.86156	-3.16667		214	-3.22262		214	-0.51439
5.88537	-3.23339		215	-3.49868		215	-0.50318
5.90918	-3.29392		216	-3.84192		216	-0.49034
5.93299	-3.42148		217	-3.57766		217	-0.46724
5.95679	-3.39781		218	-3.58018		218	-0.39272
5.9806	-3.35973		219	-3.46317		219	-0.32127
6.00441	-3.25237		220	-3.38399		220	-0.23958
6.02822	-3.26966		221	-3.21044		221	-0.15632
6.05203	-3.26547		222	-3.11817		222	-0.071648
6.07583	-3.30391		223	-2.92067		223	0.00052514
6.09964	-3.31187		224	-3.18764		224	0.043871
6.12345	-3.41017		225	-2.89913		225	0.082054
6.14726	-3.33408		226	-2.85656		226	0.11041
6.17106	-3.35407		227	-2.80169		227	0.09552
6.19487	-3.31595		228	-2.99907		228	0.047929
6.21868	-3.28704		229	-2.98208		229	-0.0011697
6.24249	-3.3592		230	-3.05803		230	-0.079492
6.33738	-3.3039		231	-3.18335		231	-0.16356
6.36111	-3.36762		232	-3.16817		232	-0.24895
6.38484	-3.34734		233	-3.16098		233	-0.34053
6.40488	-3.34172		234	-3.03292		234	-0.41159
6.4249	-3.34333		235	-3.16627		235	-0.45904
6.44491	-3.32887		236	-2.72055		236	-0.52014
6.46493	-3.30625		237	-3.07099		237	-0.5456
6.48494	-3.32444		238	-3.28785		238	-0.54591
6.50496	-3.3224		239	-3.35334		239	-0.52785
6.52497	-3.3046		240	-3.41113		240	-0.49295
6.54499	-3.28314		241	-3.41753		241	-0.4465
6.565	-3.35696		242	-3.36225		242	-0.37358
6.58502	-3.33349		243	-3.13879		243	-0.28632
6.60503	-3.28006		244	-2.92465		244	-0.20218
6.62505	-3.33802		245	-2.94872		245	-0.12856
6.64506	-3.34407		246	-2.80233		246	-0.058201
6.66508	-3.27519		247	-2.97188		247	-0.0039781
6.68509	-3.27638		248	-3.15367		248	0.032054
6.70511	-3.2289		249	-3.30643		249	0.050506
6.72512	-3.24108		250	-3.13614		250	0.053295
6.74514	-3.21235		251	-3.23121		251	0.019349
6.76515	-3.27723		252	-3.22813		252	0.0015255
6.78517	-3.30332		253	-3.32604		253	-0.031061
6.80518	-3.34692		254	-3.27334		254	-0.080849
6.8252	-3.3905		255	-3.06899		255	-0.15124
6.84521	-3.35562		256	-3.39461		256	-0.21745
6.86523	-3.27011		257	-3.5231		257	-0.28494
6.88524	-3.32194		258	-3.6276		258	-0.34368
6.90526	-3.32892		259	-3.66503		259	-0.39202
6.92527	-3.35819		260	-3.44236		260	-0.42079
6.94529	-3.32799		261	-3.76533		261	-0.46215
6.9653	-3.37231		262	-3.69011		262	-0.47563
6.98532	-3.37386		263	-3.35718		263	-0.43045
7.00533	-3.31001		264	-3.40614		264	-0.40928
7.02535	-3.3092		265	-2.98091		265	-0.38009
7.04536	-3.28418		266	-3.48099		266	-0.34643
7.06538	-3.26396		267	-3.41178		267	-0.30075
7.08539	-3.2971		268	-3.38685		268	-0.24327
7.10541	-3.29423		269	-3.33376		269	-0.16939
7.12542	-3.30984		270	-3.21086		270	-0.11095
7.14544	-3.31369		271	-3.1257		271	-0.062427
7.16546	-3.25473		272	-3.0191		272	-0.043386
7.18547	-3.2678		273	-2.93107		273	-0.032276
7.20549	-3.28949		274	-2.89602		274	-0.020278
7.2255	-3.32591		275	-2.93105		275	-0.029827
7.24552	-3.25679		276	-2.96505		276	-0.05732
7.26553	-3.24473		277	-3.00488		277	-0.089128
7.28555	-3.23342		278	-3.05558		278	-0.14324
7.30556	-3.2765		279	-2.93567		279	-0.20682
7.32558	-3.25711		280	-3.4092		280	-0.25237
7.34559	-3.27647		281	-3.41634		281	-0.28813
7.36561	-3.33431		282	-3.01242		282	-0.33942
7.38562	-3.32888		283	-3.49474		283	-0.3851
7.40564	-3.31157		284	-3.56541		284	-0.3837
7.42565	-3.24949		285	-3.56238		285	-0.39231
7.44567	-3.25883		286	-3.58878		286	-0.38439
7.46568	-3.25111		287	-3.57489		287	-0.35953
7.4857	-3.24824		288	-3.66208		288	-0.33365
7.50571	-3.22034		289	-3.58069		289	-0.2757
7.52573	-3.30746		290	-3.3604		290	-0.2362
7.54574	-3.26268		291	-3.79739		291	-0.17896
7.56576	-3.26055		292	-3.8619		292	-0.13368
7.58577	-3.227		293	-3.45087		293	-0.081546
7.60579	-3.24689		294	-3.74275		294	-0.053283
7.6258	-3.2205		295	-3.51867		295	-0.045673
7.64582	-3.2682		296	-3.63247		296	-0.034936
7.66583	-3.20585		297	-3.66764		297	-0.05238
7.68585	-3.2033		298	-3.4851		298	-0.083468
7.70586	-3.23971		299	-3.59275		299	-0.14266
7.72588	-3.20319		300	-4.01687		300	-0.19599
7.74589	-3.12648		301	-3.75564		301	-0.2766
7.76591	-3.09506		302	-3.81964		302	-0.325
7.78592	-3.19268		303	-3.85768		303	-0.37375
7.80594	-3.22769		304	-3.7895		304	-0.39903
7.82595	-3.10682		305	-3.83852		305	-0.42069
7.84597	-3.15584		306	-3.53028		306	-0.42319
7.86598	-3.14776		307	-3.46605		307	-0.41927
7.886	-3.03339		308	-3.74883		308	-0.39914
7.90601	-2.97693		309	-3.77592		309	-0.35233
7.92603	-2.93962		310	-3.61439		310	-0.29564
7.94604	-2.80797		311	-3.56945		311	-0.23595
7.96606	-2.7809		312	-3.53039		312	-0.16318
7.98607	-2.74433		313	-3.3744		313	-0.095311
8.00609	-2.8419		314	-3.2508		314	-0.041969
8.0261	-2.92729		315	-3.23776		315	-0.0036201
8.04612	-2.85825		316	-2.83364		316	0.031785
8.06614	-2.90927		317	-2.98581		317	0.036795
8.08615	-2.91776		318	-3.32076		318	0.022115
8.10617	-2.85433		319	-3.57436		319	-0.027837
8.12618	-2.84926		320	-3.39726		320	-0.08935
8.1462	-2.89979		321	-3.36066		321	-0.14108
8.16621	-2.9018		322	-3.33086		322	-0.20906
8.18623	-2.96536		323	-3.30776		323	-0.36582
8.20624	-2.86339		324	-3.28655		324	-0.40404
8.22626	-2.92802		325	-3.57936		325	-0.44513
8.24627	-2.9204		326	-3.74184		326	-0.45475
8.26629	-2.82996		327	-3.31731		327	-0.45959
8.2863	-2.80119		328	-4.12344		328	-0.45619
8.30632	-2.79456		329	-4.05291		329	-0.42218
8.32633	-2.76941		330	-3.87177		330	-0.38875
8.34635	-2.79451		331	-3.36342		331	-0.30943
8.36636	-2.8111		332	-3.01215		332	-0.23694
8.38638	-2.79302		333	-2.98463		333	-0.15821
8.40639	-2.86211		334	-3.17751		334	-0.080931
8.42641	-2.72458		335	-3.33833		335	-0.012105
8.44642	-2.7617		336	-3.35742		336	0.047311
8.46644	-2.76784		337	-3.30538		337	0.091895
8.48645	-2.77528		338	-3.16992		338	0.12064
8.50647	-2.68039		339	-3.2412		339	0.13407
8.52648	-2.69697		340	-3.15132		340	0.13373
8.5465	-2.74391		341	-2.96825		341	0.11899
8.56651	-2.71411		342	-3.04259		342	0.092291
8.58653	-2.75482		343	-2.85507		343	0.056645
8.60654	-2.73872		344	-3.16799		344	0.0078666
8.62656	-2.77423		345	-3.28795		345	-0.023114
8.64657	-2.78487		346	-3.43925		346	-0.068677
8.66659	-2.63005		347	-3.47941		347	-0.12978
8.6866	-2.6051		348	-3.01426		348	-0.15891
8.70662	-2.663		349	-3.65666		349	-0.19631
8.72663	-2.61871		350	-3.58357		350	-0.23256
8.74665	-2.57626		351	-3.61823		351	-0.26422
8.76666	-2.57451		352	-3.66005		352	-0.29358
8.78668	-2.4893		353	-3.47167		353	-0.31527
8.80669	-2.47041		354	-3.44386		354	-0.33816
8.82671	-2.51892		355	-3.24322		355	-0.36214
8.84672	-2.41753		356	-3.35961		356	-0.35617
8.86674	-2.51745		357	-3.3013		357	-0.35155
8.88675	-2.58335		358	-3.45965		358	-0.3545
8.90677	-2.82181		359	-3.50593		359	-0.3228
8.92679	-2.66888		360	-3.26066		360	-0.29541
8.9468	-2.78225		361	-3.52793		361	-0.24409
8.96682	-2.70042		362	-3.62628		362	-0.18238
8.98683	-2.62719		363	-3.79721		363	-0.11856
9.00685	-2.60416		364	-3.62927		364	-0.038433
9.02686	-2.74163		365	-3.58107		365	0.057967
9.04688	-2.82957		366	-3.43813		366	0.1298
9.06689	-2.76149		367	-3.41585		367	0.20338
9.08691	-2.69617		368	-3.21385		368	0.26238
9.10692	-2.72604		369	-3.50294		369	0.29787
9.12694	-2.71528		370	-3.48303		370	0.3129
9.14695	-2.7415		371	-3.5496		371	0.28707
9.16697	-2.8413		372	-3.28036		372	0.23871
9.18698	-2.78203		373	-3.09175		373	0.17559
9.207	-2.77688		374	-3.28901		374	0.08145
9.22701	-2.89351		375	-3.2386		375	-0.037976
9.24703	-2.89654		376	-3.24805		376	-0.1653
9.26704	-2.91553		377	-3.28724		377	-0.29461
9.28706	-2.96019		378	-3.23684		378	-0.42105
9.30707	-3.0108		379	-2.96732		379	-0.53074
9.32709	-3.0195		380	-2.96933		380	-0.61169
9.3471	-2.971		381	-3.21243		381	-0.67567
9.36712	-2.97628		382	-3.29519		382	-0.68558
9.38713	-2.91803		383	-3.31113		383	-0.64829
9.40715	-2.90539		384	-2.96165		384	-0.57298
9.42716	-2.89381		385	-2.91561		385	-0.47808
9.44718	-2.91848		386	-3.02355		386	-0.35282
9.46719	-2.90223		387	-3.0313		387	-0.21011
9.48721	-2.96933
9.50722	-2.96058
9.52724	-2.9561
9.54725	-2.96788
9.56618	-2.94824
9.58384	-2.91094
9.6015	-2.91769
9.61916	-2.92128
9.63683	-2.90031
9.65449	-2.96866
9.67215	-3.09493
9.68981	-2.94148
9.70747	-2.90227
9.72514	-2.90697
9.7428	-2.92398
9.76046	-2.9792
9.77812	-2.91887
9.79578	-2.86559
9.81345	-2.84397
9.83111	-2.84945
9.84877	-2.87562
9.86643	-2.87213
9.88409	-2.89602
9.90175	-2.89734
9.91942	-2.89548
9.93708	-2.90338
9.95474	-3.04613
9.9724	-2.98302
9.99006	-2.93942
10.0077	-2.91615
10.0254	-2.9183
10.043	-2.89253
10.0607	-2.91438
10.0784	-2.92801
10.096	-2.90799
10.1137	-2.87839
10.1314	-2.82269
10.149	-2.85418
10.1667	-2.89239
10.1843	-2.86517
10.202	-2.91699
10.2197	-2.85348
10.2373	-2.90341
10.255	-2.93508
10.2727	-2.95482
10.2903	-2.92912
10.308	-2.86358
10.3256	-2.82272
10.3433	-2.82608
10.361	-2.75096
10.3786	-2.75345
10.3963	-2.74509
10.4139	-2.79595
10.4316	-2.80959
10.4493	-2.80747
10.4669	-2.81439
10.4846	-2.75368
10.5023	-2.77909
10.5199	-2.80336
10.5376	-2.82861
10.5552	-2.82205
10.5729	-2.78575
10.5906	-2.83999
10.6082	-2.8406
10.6259	-2.8398
10.6436	-2.73475
10.6612	-2.79065
10.6789	-2.80582
10.6965	-2.78248
10.7142	-2.79408
10.7319	-2.84561
10.7495	-2.82364
10.7672	-2.87205
10.7848	-2.97651
10.8025	-2.88313
10.8202	-2.83235
10.8378	-2.84377
10.8555	-2.89791
10.8732	-2.85648
10.8908	-2.82419
10.9085	-2.85864
10.9261	-2.81351
10.9438	-2.83992
10.9615	-2.82574
10.9791	-2.79714
10.9968	-2.85273
11.0145	-2.86086
11.0321	-2.83441
11.0498	-2.85628
11.0674	-2.84459
11.0851	-2.90503
11.1028	-2.91265
11.1204	-2.88373
11.1381	-2.92405
11.1557	-2.84887
11.1734	-2.85227
11.1911	-2.83872
11.2087	-2.8137
11.2264	-2.83734
11.2441	-2.87144
11.2617	-2.88767
11.2794	-2.80192
11.297	-2.80527
11.3147	-2.86406
11.3324	-2.85741
11.35	-2.86672
11.3677	-2.86282
11.3854	-2.8908
11.403	-2.85813
11.4207	-2.86622
11.4383	-2.84239
11.456	-2.75018
11.4737	-2.78596
11.4913	-2.78778
11.509	-2.80662
11.5266	-2.77993
11.5443	-2.83035
11.562	-2.76331
11.5796	-2.76413
11.5973	-2.7231
11.615	-2.75183
11.6326	-2.75154
11.6503	-2.74341
11.6679	-2.8043
11.6856	-2.79232
11.7033	-2.85759
11.7209	-2.85472
11.7386	-2.86223
11.7563	-2.93053
11.7739	-2.83856
11.8092	-2.78554
11.8269	-2.87561
11.8446	-2.86118
11.8622	-2.70958
11.8799	-2.76092
11.8975	-2.73692
11.9152	-2.68175
11.9329	-2.66331
11.9505	-2.6174
11.9682	-2.65889
11.9859	-2.71929
12.0035	-2.72082
12.0215	-2.79534
12.0392	-2.70834
12.0569	-2.80354
12.0747	-2.8705
12.0924	-2.64132
12.1101	-2.68763
12.1278	-2.67483
12.1455	-2.67095
12.1633	-2.69392
12.181	-2.73768
12.1987	-2.77928
12.2164	-2.8885
12.2341	-2.89446
12.2519	-2.99149
12.2696	-2.96685
12.2873	-2.95719
12.305	-2.98945
12.3227	-2.69766
12.3405	-2.73494
12.3582	-2.73085
12.3759	-2.71231
12.3936	-2.73284
12.4114	-2.78228
12.4291	-2.74408
12.4468	-2.7647
12.4645	-2.77779
12.4822	-2.73517
12.5	-2.76552
12.5177	-2.72897
12.5354	-2.77421
12.5531	-2.7946
12.5708	-2.79558
12.5886	-2.71014
12.6063	-2.72581
12.624	-2.76336
12.6417	-2.83524
12.6595	-2.7815
12.6772	-2.71665
12.6949	-2.70502
12.7126	-2.70312
12.7303	-2.67158
12.7481	-2.6506
12.7658	-2.73565
12.7835	-2.79092
12.8012	-2.86611
12.8189	-2.88069
12.8367	-2.87106
12.8544	-2.9171
12.8721	-2.94231
12.8898	-2.9226
12.9075	-2.90558
12.9253	-3.02843
12.943	-2.97935
12.9607	-2.95411
12.9784	-2.83045
12.9962	-2.88397
13.0139	-2.92005
13.0316	-2.88731
13.0493	-2.88348
13.067	-2.88262
13.0848	-2.79359
13.1025	-2.82546
13.1202	-2.84244
13.1379	-2.89223
13.1556	-2.91978
13.1734	-2.93484
13.1911	-3.00382
13.2088	-2.89249
13.2265	-2.89891
13.2442	-2.90505
13.2616	-2.92288
13.2789	-2.84617
13.2962	-2.8882
13.3135	-2.83617
13.3309	-2.86779
13.3482	-2.86694
13.3655	-2.88935
13.3828	-2.83105
13.4002	-2.85097
13.4175	-2.86852
13.4348	-2.90507
13.4521	-2.81826
13.4695	-2.86566
13.4868	-2.82014
13.5041	-2.84553
13.5214	-2.80607
13.5388	-2.74413
13.5561	-2.72552
13.5734	-2.77408
13.5907	-2.91119
13.6081	-3.01779
13.6254	-2.8915
13.6427	-3.19205
13.66	-3.86223
13.6774	-3.71499
13.6947	-3.18063
13.712	-3.13418
13.7293	-2.88979
13.7467	-2.85307
13.764	-2.79524
13.7813	-2.79826
13.7986	-2.79767
13.816	-2.83585
13.8333	-2.80149
13.8506	-2.77731
13.8679	-2.76826
13.8853	-2.73331
13.9026	-2.85026
13.9199	-2.80927
13.9373	-2.86818
13.9576	-2.8164
13.9779	-2.78807
13.9982	-2.83418
14.0185	-2.79663
14.0388	-2.79891
14.0591	-2.81297
14.0794	-2.80718
14.0997	-2.82032
14.12	-2.77288
14.1403	-2.78224
14.1606	-2.78683
14.1809	-2.71946
14.2012	-2.73205
14.2215	-2.74736
14.2418	-2.67743
14.2621	-2.78428
14.2824	-2.75802
14.3027	-2.75914
14.323	-2.75087
14.3433	-2.69028
14.3636	-2.70522
14.3839	-2.76926
14.4042	-2.81167
14.4245	-2.68483
14.4448	-2.62809
14.4651	-2.67574
14.4854	-2.65853
14.5057	-2.71664
14.526	-2.7558
14.5463	-2.71533
14.5666	-2.71674
14.587	-2.7995
14.6073	-2.74027
14.6276	-2.75047
14.6479	-2.77197
14.6682	-2.84159
14.6885	-2.75755
14.7088	-2.72642
14.7291	-2.70383
14.7494	-2.73773
14.7697	-2.80452
14.79	-2.81101
14.8103	-2.75162
14.8306	-2.67293
14.8509	-2.60039
14.8712	-2.63242
14.8915	-2.62471
14.9118	-2.63923
14.9321	-2.60663
14.9524	-2.52395
14.9727	-2.59365
14.993	-2.67969
15.0133	-2.71313
15.0336	-2.70732
15.0539	-2.75419
15.0742	-2.76528
15.0945	-2.72144
15.1148	-2.54856
15.1351	-2.57952
15.1554	-2.63979
15.1757	-2.56673
15.196	-2.62103
15.2163	-2.68619
15.2366	-2.60572
15.2569	-2.56293
15.2772	-2.56584
15.2975	-2.45938
15.3178	-2.47091
15.3381	-2.46115
15.3584	-2.47354
15.3787	-2.43991
15.399	-2.49652
15.4193	-2.54728
15.4396	-2.42946
15.4599	-2.46014
15.4802	-2.54701
15.5005	-2.47888
15.5208	-2.38155
15.5411	-2.3947
15.5615	-2.4406
15.5818	-2.49697
15.6021	-2.45962
15.6224	-2.40747
15.6427	-2.42798
15.663	-2.45106
15.6833	-2.43943
15.7036	-2.54054
15.7239	-2.66754
15.7442	-2.67415
15.7645	-2.55782
15.7848	-2.60667
15.8051	-2.56859
15.8254	-2.49949
15.8457	-2.61613
15.866	-2.57618
15.8863	-2.59261
15.9066	-2.49887
15.9269	-2.53484
15.9472	-2.51814
15.9675	-2.4939
15.9878	-2.51436
16.0081	-2.40425
16.0284	-2.5279
16.0487	-2.4652
16.069	-2.57539
16.0893	-2.68639
16.1096	-2.66074
16.1299	-2.55502
16.1502	-2.45515
16.1705	-2.41728
16.1908	-2.43979
16.2111	-2.42665
16.2314	-2.47905
16.2517	-2.47898
16.272	-2.47386
16.2923	-2.49497
16.3126	-2.45601
16.3329	-2.46819
16.3532	-2.48898
16.3735	-2.46739
16.3938	-2.45795
16.4141	-2.49073
16.4344	-2.51175
16.4547	-2.49514
16.475	-2.46689
16.4953	-2.47425
16.5156	-2.41262
16.536	-2.3629
16.5563	-2.37604
16.5766	-2.41698
16.5969	-2.43254
16.6172	-2.42744
16.6375	-2.47757
16.6578	-2.45799
16.6781	-2.49358
16.6984	-2.50665
16.7187	-2.42789
16.739	-2.46398
16.7593	-2.61001
16.7796	-2.57618
16.7999	-2.6084
16.8202	-2.55179
16.8405	-2.55197
16.8608	-2.66713
16.8811	-2.63733
16.9014	-2.68554
16.9217	-2.70938
16.942	-2.62898
16.9623	-2.60479
16.9826	-2.47664
17.0029	-2.55342
17.0232	-2.74859
17.0435	-2.68754
17.0638	-2.71807
17.0841	-2.67305
17.1044	-2.70012
17.1247	-2.73583
17.145	-2.81169
17.1653	-2.72862
17.1856	-2.64653
17.2059	-2.63994
17.2262	-2.66266
17.2465	-2.7472
17.2668	-2.73369
17.2871	-2.70481
17.3074	-2.70016
17.3277	-2.66852
17.348	-2.73882
17.3683	-2.67968
17.3886	-2.68597
17.4089	-2.6983
17.4292	-2.74585
17.4495	-2.71215
17.4698	-2.68736
17.4901	-2.70186
17.5105	-2.7487
17.5308	-2.90396
17.5511	-3.09782
17.5714	-2.72153
17.5917	-2.67457
17.612	-2.72086
17.6323	-2.71456
17.6526	-2.63976
17.6729	-2.7128
17.6932	-2.73128
17.7135	-2.74781
17.7338	-2.71632
17.7541	-2.72452
17.7744	-2.72132
17.7947	-2.74495
17.815	-2.77832
17.8352	-2.72925
17.8528	-2.70862
17.8704	-2.73731
17.888	-2.74458
17.9056	-2.74085
17.9231	-2.83997
17.9407	-2.89969
17.9583	-2.79947
17.9759	-2.80657
17.9935	-2.82582
18.011	-2.73074
18.0286	-2.6942
18.0462	-2.71712
18.0638	-2.72647
18.0814	-2.69506
18.0989	-2.70167
18.1165	-2.72341
18.1341	-2.78878
18.1517	-2.76715
18.1692	-2.82558
18.1868	-2.81862
18.2044	-2.8043
18.222	-2.80408
18.2396	-2.73446
18.2571	-2.76437
18.2747	-2.73968
18.2923	-2.74189
18.3099	-2.79691
18.3275	-2.83027
18.345	-2.73086
18.3626	-2.73001
18.3802	-2.79192
18.3978	-2.76921
18.4154	-2.80375
18.4329	-2.77845
18.4505	-2.78028
18.4681	-2.76548
18.4857	-2.7626
18.5034	-2.77095
18.5294	-2.75105
18.5554	-2.7826
18.5815	-2.71123
18.6075	-2.71458
18.6336	-2.74652
18.6596	-2.72212
18.6856	-2.6921
18.7117	-2.67124
18.7377	-2.71028
18.7637	-2.7127
18.7898	-2.71889
18.8158	-2.67367
18.8419	-2.66217
18.8679	-2.59222
18.8939	-2.66725
18.92	-2.62392
18.946	-2.66185
18.972	-2.6836
18.9981	-2.72263
19.0241	-2.64768
19.0502	-2.64517
19.0762	-2.69493
19.1022	-2.73846
19.1283	-2.66358
19.1543	-2.62845
19.1803	-2.65296
19.2064	-2.66847
19.2324	-2.60699
19.2585	-2.58829
19.2845	-2.58028
19.3105	-2.6065
19.3366	-2.56802
19.3626	-2.59084
19.3886	-2.54883
19.4147	-2.54185
19.4407	-2.59838
19.4668	-2.68024
19.4928	-2.69843
19.5188	-2.5637
19.5449	-2.54166
19.5709	-2.52802
19.5969	-2.58317
19.623	-2.45431
19.649	-2.38647
19.6751	-2.42211
19.7011	-2.36313
19.7271	-2.59258
19.7532	-2.68366
19.7792	-2.65191
19.8052	-2.58836
19.8313	-2.64585
19.8573	-2.64029
19.8834	-2.51103
19.9094	-2.5029
19.9354	-2.72739
19.9615	-2.70266
19.9875	-2.57151
20.0135	-2.52163
20.0396	-2.54255
20.0656	-2.54321
20.0917	-2.51014
20.1177	-2.59767
20.1437	-2.52907
20.1698	-2.54714
20.1958	-2.51564
20.2218	-2.41112
20.2479	-2.66898
20.2739	-2.64363
20.3	-2.64957
20.326	-2.68812
20.352	-2.67303
20.3781	-2.64246
20.4041	-2.61417
20.4301	-2.64296
20.4562	-2.6726
20.4822	-2.71164
20.5083	-2.60079
20.5343	-2.58215
20.5603	-2.63098
20.5864	-2.60921
20.6124	-2.44587
20.6384	-2.4827
20.6645	-2.46169
20.6905	-2.48622
20.7166	-2.56982
20.7426	-2.5947
20.7686	-2.60399
20.7947	-2.68094
20.8207	-2.71455
20.8467	-2.69961
20.8728	-2.69425
20.8988	-2.66447
20.9249	-2.64357
20.9509	-2.68622
20.9769	-2.74353
21.003	-2.64916
21.029	-2.6156
21.055	-2.63763
21.0811	-2.65622
21.1071	-2.63586
21.1332	-2.60223
21.1592	-2.61322
21.1852	-2.62163
21.2113	-2.6121
21.2373	-2.62263
21.2633	-2.67382
21.2894	-2.6361
21.3154	-2.67897
21.3415	-2.6362
21.3675	-2.63606
21.3935	-2.58074
21.4196	-2.60381
21.4456	-2.64918
21.4716	-2.66053
21.4977	-2.64626
21.5237	-2.68572
21.5498	-2.63057
21.5758	-2.6449
21.6018	-2.61225
21.6279	-2.61138
21.6539	-2.60695
21.6799	-2.57251
21.706	-2.61446
21.732	-2.55656
21.7581	-2.67667
21.7841	-2.66442
21.8101	-2.60313
21.8362	-2.59076
21.8622	-2.62464
21.8882	-2.55739
21.9143	-2.64965
21.9403	-2.64053
21.9664	-2.6225
21.9924	-2.57207
22.0184	-2.6057
22.0445	-2.61505
22.0705	-2.69444
22.0965	-2.57816
22.1226	-2.57433
22.1486	-2.64589
22.1747	-2.63276
22.2007	-2.53379
22.2267	-2.5651
22.2528	-2.54706
22.2788	-2.6221
22.3048	-2.6007
22.3309	-2.61161
22.3569	-2.60644
22.383	-2.5936
22.409	-2.63305
22.435	-2.5913
22.4611	-2.57339
22.4871	-2.58861
22.5131	-2.61161
22.5392	-2.65864
22.5652	-2.64272
22.5913	-2.59031
22.6173	-2.60864
22.6433	-2.64699
22.6694	-2.64898
22.6954	-2.62808
22.7214	-2.62465
22.7475	-2.63776
22.7735	-2.5946
22.7996	-2.59394
22.8256	-2.60826
22.8516	-2.69468
22.8777	-2.61884
22.9037	-2.60984
22.9297	-2.62887
22.9558	-2.63501
22.9818	-2.5803
23.0079	-2.60271
23.0339	-2.56571
23.0599	-2.52798
23.086	-2.65402
23.112	-2.73084
23.138	-2.60733
23.1641	-2.54228
23.1901	-2.59397
23.2162	-2.47863
23.2422	-2.45724
23.2682	-2.55089
23.2943	-2.60608
23.3203	-2.579
23.3463	-2.50847
23.3724	-2.51833
23.3984	-2.51169
23.4245	-2.4785
23.4505	-2.44464
23.4765	-2.56511
23.5026	-2.6454
23.5286	-2.62473
23.5546	-2.45132
23.5807	-2.40442
23.6067	-2.59985
23.6328	-2.61073
23.6588	-2.42234
23.6848	-2.39154
23.7109	-2.5006
23.7369	-2.42645
23.7629	-2.46774
23.789	-2.47477
23.815	-2.41714
23.8411	-2.41007
23.8671	-2.47496
23.8931	-2.47097
23.9192	-2.3602
23.9452	-2.40826
23.9712	-2.37695
23.9973	-2.34583
24.0233	-2.29257
24.0494	-2.28647
24.0754	-2.31516
24.1014	-2.30726
24.1275	-2.31994
24.1535	-2.33032
24.1795	-2.33976
24.2056	-2.33432
24.2316	-2.30775
24.2577	-2.28911
24.2837	-2.26262
24.3097	-2.27639
24.3358	-2.42716
24.3618	-2.36594
24.3878	-2.44397
24.4139	-2.43628
24.4399	-2.44707
24.466	-2.47161
24.492	-2.4042
24.518	-2.46481
24.5441	-2.56439
24.5701	-2.57252
24.5961	-2.63587
24.6222	-2.56332
24.6482	-2.55708
24.6743	-2.58118
24.7003	-2.58905
24.7263	-2.64542
24.7525	-2.59024
24.7867	-2.52709
24.8208	-2.61802
24.855	-2.66485
24.8892	-2.69489
24.9234	-2.62839
24.9575	-2.61693
24.9917	-2.6217
25.0259	-2.63596
25.0601	-2.65047
25.0942	-2.65261
25.1284	-2.59246
25.1626	-2.56898
25.1968	-2.83611
25.2309	-2.56949
25.2651	-2.55397
25.2993	-2.59131
25.3335	-2.57854
25.3676	-2.51112
25.4355	-2.37679
25.4697	-2.53341
25.5038	-2.6147
25.538	-2.6714
25.5722	-2.51928
25.6064	-2.53058
25.6406	-2.56388
25.7089	-2.55928
25.7431	-2.63256
25.7772	-2.61003
25.8114	-2.57116
25.8456	-2.60263
25.8798	-2.60171
25.9139	-2.57704
25.9481	-2.5859
25.9823	-2.52614
26.0165	-2.56013
26.0507	-2.6737
26.0848	-2.65215
26.119	-2.65588
26.1532	-2.66277
26.1873	-2.69097
26.2215	-2.80545
26.2557	-2.70341
26.2899	-2.70868
26.324	-2.73321
26.3582	-2.7502
26.3924	-2.68858
26.4266	-2.71749
26.4608	-2.68353
26.4949	-2.73113
26.5291	-2.75588
26.5633	-2.78504
26.5974	-2.71214
26.6316	-2.67278
26.6658	-2.7878
26.7	-2.77081
26.7341	-2.85078
26.7683	-2.81522
26.8025	-2.8566
26.8367	-2.87119
26.8709	-2.82786
26.905	-2.84643
26.9392	-2.83305
26.9734	-2.84121
27.0075	-2.85867
27.0417	-2.83584
27.0759	-2.81085
27.1101	-2.83339
27.1442	-2.89961
27.1784	-2.86716
27.2126	-2.90941
27.2468	-2.92436
27.281	-2.90509
27.3151	-2.96705
27.3493	-2.98224
27.3835	-2.91312
27.4176	-2.89577
27.4518	-2.90047
27.486	-2.93276
27.5202	-2.94421
27.5543	-2.94669
27.5885	-2.94829
27.6227	-2.88569
27.6569	-2.91454
27.6911	-2.88708
27.7252	-2.90094
27.7594	-2.93632
27.7936	-2.90048
27.8278	-2.8641
27.8619	-2.93755
27.8961	-2.94784
27.9303	-2.8855
27.9644	-2.88537
27.9986	-2.91956
28.0328	-2.9304
28.067	-2.92357
28.1012	-2.93008
28.1353	-2.94627
28.1695	-2.97631
28.2037	-2.95383
28.2379	-2.91826
28.272	-2.90243
28.3062	-2.88694
28.3404	-2.91009
28.3745	-2.92974
28.4087	-2.90874
28.4429	-2.87362
28.4771	-2.89607
28.5113	-2.91145
28.5454	-2.91257
28.5796	-2.94959
28.6138	-3.02425
28.648	-2.90259
28.6821	-2.88211
28.7163	-2.85602
28.7505	-2.79756
28.7846	-2.83934
28.8188	-2.83007
28.853	-2.85722
28.8872	-2.89065
28.9214	-2.83133
28.9555	-2.83755
28.9897	-2.83086
29.0239	-2.81568
29.0581	-2.77727
29.0922	-2.76123
29.1264	-2.78261
29.1606	-2.79427
29.1947	-2.79302
29.2289	-2.83505
29.2631	-2.85023
29.2973	-2.83164
29.3315	-2.84093
29.3656	-2.79053
29.3998	-2.74311
29.434	-2.81891
29.4682	-2.83599
29.5023	-2.79428
29.5365	-2.80772
29.5707	-2.82751
29.6048	-2.81001
29.639	-2.81033
29.6732	-2.8581
29.7074	-2.81172
29.7416	-2.80915
29.7757	-2.85409
29.8099	-2.79311
29.8441	-2.8806
29.8783	-2.91506
29.9124	-2.88949
29.9466	-2.9002
29.9808	-2.89672
30.0149	-2.89105
30.0491	-2.87785
30.0833	-2.88435
30.1175	-2.93406
30.1517	-2.93754
30.1858	-2.93638
30.22	-2.95276
30.2405	-2.9016
30.2611	-2.86451
30.2816	-2.87487
30.3022	-2.92721
30.3227	-2.87537
30.3433	-2.84585
30.3638	-2.81497
30.3844	-2.83778
30.4049	-2.92165
30.4255	-2.90865
30.446	-2.86301
30.4666	-2.86248
30.4871	-2.91976
30.5077	-2.95825
30.5282	-2.95953
30.5488	-2.93952
30.5694	-2.90235
30.5899	-2.93374
30.6105	-2.89007
30.631	-2.91774
30.6516	-2.92268
30.6721	-2.88358
30.6927	-2.92197
30.7132	-2.97998
30.7338	-2.98166
30.7543	-2.95937
30.7749	-2.8747
30.7954	-3.00752
30.816	-3.07056
30.8365	-2.87007
30.8571	-2.90056
30.8776	-2.93526
30.8982	-2.88368
30.9187	-2.85285
30.9393	-2.86291
30.9598	-2.86362
30.9804	-2.86276
31.0009	-2.90121
31.0215	-2.90264
31.042	-2.80507
31.0626	-2.79821
31.0831	-2.8143
31.1036	-2.75962
31.1242	-2.83293
31.1447	-2.81612
31.1653	-2.80448
31.1858	-2.92584
31.2064	-2.84053
31.2269	-2.90889
31.2475	-2.91795
31.268	-2.85222
31.2886	-2.75986
31.3091	-2.80138
31.3297	-2.80466
31.3502	-2.75723
31.3708	-2.73751
31.3913	-2.80348
31.4119	-2.77953
31.4324	-2.78217
31.453	-2.74859
31.4735	-2.74457
31.4941	-2.79532
31.5146	-2.78522
31.5352	-2.72756
31.5557	-2.66012
31.5763	-2.7582
31.5968	-2.90415
31.6174	-2.7424
31.638	-2.69047
31.6585	-2.75217
31.6791	-2.76955
31.6996	-2.71863
31.7202	-2.68238
31.7407	-2.69255
31.7613	-2.84953
31.7818	-2.67907
31.8024	-2.6996
31.8229	-2.70822
31.8435	-2.73398
31.864	-2.73488
31.9137	-2.73876
31.9633	-2.71992
32.013	-2.72315
32.0627	-2.66772
32.1124	-2.64761
32.162	-2.66728
32.2117	-2.69836
32.2614	-2.70827
32.311	-2.74708
32.3607	-2.8335
32.4104	-2.80489
32.46	-2.78221
32.5097	-2.87676
32.5594	-2.95515
32.6091	-2.97281
32.6587	-2.87721
32.7084	-2.91771
32.7581	-2.89346
32.8077	-2.96303
32.8574	-2.86265
32.9071	-2.79878
32.9568	-2.80643
33.0064	-2.83538
33.0561	-2.96525
33.1058	-2.88439
33.1554	-2.87696
33.2051	-2.91939
33.2548	-2.90242
33.3045	-2.96169
33.3541	-2.95149
33.4038	-3.00396
33.4535	-2.94861
33.5031	-2.78943
33.5528	-2.83353
33.6025	-2.7369
33.6521	-2.77531
33.7018	-2.81433
33.7515	-2.762
33.8012	-2.82406
33.8508	-2.81767
33.9005	-2.71051
33.9502	-2.75274
33.9998	-2.76459
34.0495	-2.77762
34.0992	-2.75341
34.1489	-2.74842
34.1985	-2.7905
34.2482	-2.82662
34.2979	-2.85681
34.3475	-2.74765
34.3972	-2.81004
34.4469	-2.75087
34.4965	-2.67198
34.5462	-2.61919
34.5959	-2.61179
34.6456	-2.72584
34.6952	-2.68655
34.7449	-2.73942
34.7946	-2.76762
34.8442	-2.76108
34.8939	-2.87755
34.9436	-2.8299
34.9933	-2.74157
35.0429	-2.82639
35.0926	-2.90745
35.1423	-2.90244
35.1919	-2.91125
35.2416	-2.94768
35.2913	-2.96388
35.341	-2.96229
35.3906	-2.96715
35.4403	-3.03829
35.49	-2.96784
35.5396	-3.03098
35.5893	-2.93144
35.639	-2.90818
35.6886	-2.94332
35.7383	-3.07104
35.788	-3.04639
35.8377	-3.01968
35.9912	-3.02711
36.0457	-2.99026
36.1003	-2.96366
36.1548	-2.94503
36.2093	-3.00456
36.2639	-2.9294
36.3184	-3.00975
36.373	-3.02933
36.4275	-2.99327
36.4821	-2.94043
36.5366	-2.94716
36.5911	-2.9618
36.6457	-2.94212
36.7002	-2.84695
36.7548	-2.97783
36.8093	-3.0459
36.8639	-3.03852
36.9184	-3.01061
36.9729	-3.06655
37.0275	-3.01186
37.082	-3.03409
37.1366	-2.97332
37.1911	-3.01581
37.2457	-3.00407
37.3002	-3.0073
37.3547	-3.02494
37.4093	-3.02917
37.4638	-3.04143
37.5184	-3.04739
37.5729	-3.0362
37.6275	-2.9695
37.682	-2.9904
37.7365	-3.06191
37.7911	-2.98806
37.8456	-2.96192
37.9002	-2.9595
37.9547	-2.99472
38.0093	-2.93017
38.0638	-2.94941
38.1183	-2.94674
38.1729	-2.99065
38.2274	-2.95661
38.282	-2.86966
38.3365	-2.90547
38.3911	-2.98408
38.4456	-3.03761
38.5001	-3.01364
38.5547	-2.93921
38.6092	-2.98325
38.6638	-2.86755
38.7183	-2.85623
38.7729	-2.90557
38.8274	-2.95264
38.8819	-2.9011
38.9365	-2.9677
38.991	-2.95368
39.0456	-2.88655
39.1001	-2.91144
39.1547	-2.90086
39.2092	-2.85342
39.2637	-2.84478
39.3183	-2.86862
39.3728	-2.90389
39.4274	-2.88085
39.4819	-2.91218
39.5365	-2.91401
39.591	-2.90882
39.6455	-2.93972
39.7001	-2.95079
39.7546	-2.96196
39.8092	-2.94064
39.8637	-2.95612
39.9183	-2.94293
39.9728	-2.98325
40.0273	-2.99118
40.0819	-2.98016
40.1364	-2.92857
40.191	-2.91991
40.2455	-2.8725
40.3001	-2.95035
40.3546	-2.99675
40.4091	-2.96112
40.4637	-2.96116
40.5728	-2.91882
40.6273	-2.94298
40.6818	-2.93018
40.7364	-2.90626
40.7909	-2.87462
40.8455	-2.93219
40.9	-2.89423
40.9546	-2.87707
41.0091	-2.92953
41.0636	-2.90427
41.1182	-2.93097
41.1727	-2.93749
41.2273	-2.85755
41.2818	-2.85359
41.3265	-2.92582
41.3661	-2.87794
41.4058	-2.88341
41.4455	-2.96185
41.4852	-2.92763
41.5248	-2.89643
41.5645	-2.95276
41.6042	-2.93859
41.6439	-2.89901
41.6835	-3.01109
41.7232	-2.76148
41.7629	-2.77435
41.8026	-2.86174
41.8422	-2.98086
41.8819	-3.00846
41.9216	-2.88622
41.9613	-2.85536
42.0009	-2.88439
42.0406	-2.88879
42.0803	-2.8146
42.12	-2.7309
42.1596	-2.77783
42.1993	-2.87446
42.239	-2.85259
42.2787	-2.83983
42.3183	-2.69929
42.358	-2.71537
42.3977	-2.76696
42.4374	-2.79143
42.477	-2.76401
42.5167	-2.847
42.5564	-2.86604
42.5961	-2.86319
42.6357	-2.83854
42.6754	-2.81411
42.7151	-2.72381
42.7548	-2.77782
42.7944	-2.77783
42.8341	-2.76662
42.8738	-2.77157
42.9135	-2.7526
42.9531	-2.74536
42.9928	-2.87557
43.0325	-2.70171
43.0722	-2.78563
43.1118	-2.90493
43.1515	-2.85621
43.1912	-2.85979
43.2309	-2.94459
43.2705	-2.81806
43.3102	-2.86749
43.3499	-2.69956
43.3896	-2.69715
43.4292	-2.76756
43.4689	-2.85876
43.5086	-2.82485
43.5483	-2.87306
43.588	-2.84056
43.6276	-2.85173
43.6673	-3.01396
43.707	-2.81565
43.7467	-2.83412
43.7863	-2.77882
43.826	-2.81268
43.8657	-2.80921
43.9054	-2.84316
43.945	-2.83999
43.9847	-2.81365
44.0244	-2.91723
44.0641	-2.88215
44.1037	-2.80494
44.1434	-2.81312
44.1831	-2.87117
44.2228	-2.84909
44.2624	-2.83582
44.3021	-2.98493
44.3418	-2.88605
44.3815	-2.84836
44.4211	-2.85247
44.4608	-2.85547
44.5005	-2.84463
44.5402	-2.88736
44.5798	-2.90399
44.6195	-2.90214
44.6592	-2.9057
44.6989	-2.91177
44.7385	-2.9228
44.7782	-2.91705
44.8179	-2.87993
44.8576	-2.81491
44.8972	-2.8605
44.9369	-2.93104
44.9766	-2.93726
45.0163	-2.81289
45.0559	-2.82065
45.0956	-2.86216
45.1353	-2.98325
45.175	-2.97313
45.2146	-2.82654
45.2543	-2.86612
45.294	-2.72037
45.3337	-2.75725
45.3733	-2.77564
45.413	-2.77604
45.4527	-2.65175
45.4924	-2.75037
45.532	-2.8701
45.5717	-2.81369
45.6114	-2.75491
45.6511	-2.6867
45.6907	-2.74901
45.7304	-2.84632
45.7701	-2.8627
45.8098	-2.77441
45.8495	-2.82039
45.8891	-2.76395
45.9288	-2.7268
45.9685	-2.71736
46.0082	-2.77475
46.0478	-2.92601
46.0875	-2.87604
46.1272	-2.89123
46.1669	-2.86868
46.2065	-2.86624
46.2462	-2.88215
46.2859	-2.89991
46.3256	-2.94268
46.3652	-2.93
46.4049	-2.87024
46.4446	-2.88553
46.4843	-2.95196
46.5239	-2.94051
46.5636	-2.93127
46.6033	-2.84287
46.643	-2.93711
46.6826	-2.92143
46.7223	-2.91357
46.762	-2.85607
46.8017	-2.88245
46.8413	-2.88817
46.881	-2.78897
46.9207	-2.72121
46.9604	-2.85884
47	-2.83453
47.0397	-2.81984
47.0794	-2.83038
47.1191	-2.8162
47.1587	-2.81015
47.1984	-2.82378
47.2381	-2.78638
47.2778	-2.79491
47.3174	-2.82498
47.3571	-2.90252
47.3968	-2.84596
47.4365	-2.91447
47.4761	-2.98893
47.5158	-3.16903
47.5555	-2.8549
47.5952	-2.84502
47.6348	-2.80717
47.6745	-2.89197
47.7142	-2.82224
47.7539	-2.80338
47.7935	-2.8571
47.8332	-2.91124
47.8729	-2.75742
47.9126	-2.79866
47.9522	-2.79005
47.9919	-2.77476
48.0316	-2.82468
48.0713	-2.8586
48.111	-2.81559
48.1506	-2.85667
48.1903	-2.83328
48.23	-2.87392
48.2697	-2.8512
48.3093	-2.84618
48.349	-2.8371
48.3887	-2.82609
48.4284	-2.92264
48.468	-2.87959
48.5077	-2.87703
48.5474	-2.82431
48.5871	-2.84902
48.6267	-2.89746
48.6664	-2.90222
48.7061	-2.89952
48.7458	-2.90943
48.7854	-2.91386
48.8251	-2.89971
48.8648	-2.88559
48.9045	-2.89536
48.9441	-2.90495
48.9838	-3.00893
49.0235	-2.94408
49.0632	-3.02826
49.1028	-3.00506
49.1425	-2.96466
49.1822	-2.90874
49.2219	-2.98899
49.2615	-3.01973
49.3013	-3.01299
49.381	-2.9899
49.4208	-3.01143
49.4606	-3.02858
49.5004	-2.85248
49.5402	-2.83787
49.58	-2.96599
49.6198	-3.00671
49.6596	-3.00608
49.6994	-3.01976
49.7392	-2.99229
49.779	-3.05364
49.8188	-3.11386
49.8587	-3.06051
49.8985	-2.96124
49.9383	-2.95259
49.9781	-2.9474
50.0179	-2.97264
50.0577	-3.039
50.0975	-2.9678
50.1373	-2.97466
50.1771	-2.9736
50.2169	-2.97949
50.2567	-3.05144
50.2965	-2.99145
50.3363	-2.95974
50.3762	-2.94686
50.416	-2.92226
50.4558	-2.85855
50.4956	-2.91384
50.5354	-2.89053
50.5752	-2.85594
50.615	-2.91188
50.6548	-2.84187
50.6946	-2.75702
50.7344	-2.9292
50.7742	-2.86871
50.814	-2.71912
50.8538	-2.71413
50.8937	-2.65557
50.9335	-2.67156
50.9733	-2.71109
51.0131	-2.64075
51.0529	-2.8799
51.0927	-2.88524
51.1325	-2.77716
51.1723	-2.65808
51.2121	-2.90546
51.2519	-2.96351
51.2917	-2.9485
51.3315	-2.86999
51.3713	-2.92821
51.4112	-2.90035
51.451	-3.05002
51.4908	-3.02098
51.5306	-2.87101
51.5704	-2.92134
51.6102	-2.86839
51.65	-2.89879
51.6898	-2.88205
51.7296	-2.9852
51.7694	-2.97617
51.8092	-2.97533
51.849	-2.94282
51.8888	-2.92649
51.9287	-2.89916
51.9685	-2.93199
52.0083	-2.99016
52.0481	-2.92517
52.0879	-2.95743
52.1277	-2.97317
52.1675	-2.99281
52.2073	-3.01966
52.2471	-3.02004
52.2869	-2.97454
52.3267	-3.05536
52.3665	-3.01361
52.4063	-3.03061
52.4462	-2.97608
52.486	-3.02216
52.5258	-2.98843
52.5656	-3.03372
52.6054	-3.11624
52.6452	-3.03211
52.685	-3.01164
52.7248	-2.99028
52.7646	-3.0352
52.8044	-2.98083
52.8442	-2.99495
52.884	-2.97381
52.9238	-2.99919
52.9637	-3.04007
53.0035	-3.12824
53.0433	-3.01129
53.0831	-3.11224
53.1229	-3.02888
53.1627	-3.04655
53.2025	-3.02416
53.2423	-3.06263
53.2821	-2.98618
53.3219	-3.01791
53.3617	-3.03439
53.4015	-3.03602
53.4413	-3.03338
53.4812	-3.03923
53.521	-3.0242
53.5608	-3.11799
53.6006	-3.00114
53.6404	-3.00045
53.6802	-3.00128
53.72	-2.93161
53.7598	-2.96046
53.7996	-3.00782
53.8394	-3.02767
53.8792	-3.01023
53.919	-3.02425
53.9588	-2.94265
53.9987	-2.95174
54.0385	-3.01774
54.0783	-3.03907
54.1181	-2.94146
54.1579	-3.02778
54.1977	-3.02886
54.2375	-3.07499
54.2773	-3.05262
54.3171	-3.03063
54.3569	-3.03998
54.3967	-3.0627
54.4365	-3.03071
54.4763	-3.04791
54.5162	-3.0294
54.556	-3.05884
54.5958	-3.1271
54.6356	-3.072
54.6754	-3.0843
54.7152	-3.09831
54.755	-3.07118
54.7948	-3.15519
54.8346	-3.11941
54.8744	-3.08107
54.9142	-3.01448
54.954	-3.04946
54.9938	-2.99566
55.0337	-2.98965
55.0735	-3.00297
55.1133	-3.12168
55.1531	-3.15175
55.1929	-3.10005
55.2327	-3.08699
55.2725	-3.08949
55.3123	-3.08223
55.3521	-3.0927
55.3919	-3.08859
55.4317	-3.14746
55.4715	-3.13598
55.5113	-3.13958
55.5512	-3.09594
55.591	-3.08433
55.6308	-3.11401
55.6706	-3.05438
55.7104	-3.04802
55.7502	-3.09087
55.79	-3.05186
55.8298	-3.05825
55.8696	-3.06067
55.9094	-3.08883
55.9492	-3.00444
55.989	-3.04172
56.0288	-2.96044
56.0687	-2.88539
56.1085	-3.00789
56.1483	-3.08257
56.1881	-3.11089
56.2279	-3.00627
56.2677	-3.0129
56.3075	-2.91459
56.3473	-2.93374
56.3871	-2.86291
56.4269	-3.0314
56.4667	-3.06299
56.5065	-2.82546
56.5463	-2.8397
56.5862	-2.86791
56.626	-2.86549
56.6658	-3.00216
56.7056	-3.00071
56.7454	-2.91271
56.7852	-2.9777
56.825	-2.90592
56.8648	-2.73302
56.9046	-2.74426
56.9444	-3.00626
56.9842	-2.86429
57.024	-2.8671
57.0638	-2.85421
57.1037	-2.89919
57.1435	-2.93127
57.1833	-2.96922
57.2231	-2.82968
57.2629	-2.92129
57.3027	-2.85003
57.3425	-2.83293
57.3823	-2.83107
57.4221	-2.81606
57.4619	-2.88119
57.5017	-2.86574
57.5415	-2.83876
57.5813	-2.815
57.6212	-2.89848
57.661	-2.87639
57.7008	-2.85023
57.7406	-2.80632
57.7804	-2.91112
57.8202	-2.87848
57.86	-2.98223
57.8998	-2.85929
57.9396	-2.90778
57.9794	-2.89437
58.0192	-2.8761
58.059	-2.94843
58.0988	-2.8659
58.1387	-2.87516
58.1785	-2.87556
58.2183	-2.92872
58.2581	-2.87335
58.2979	-2.84591
58.3377	-2.86654
58.3775	-2.8598
58.4173	-2.82749
58.4571	-2.88077
58.4969	-3.00493
58.5367	-2.92306
58.5765	-2.90676
58.6163	-2.99379
58.6562	-2.94893
58.696	-3.0639
58.7358	-2.96271
58.7756	-2.94868
58.8154	-2.94777
58.8552	-2.96601
58.895	-2.94599
58.9348	-2.95883
58.9746	-2.78738
59.0144	-2.76433
59.0542	-2.81676
59.094	-2.80684
59.1338	-2.75601
59.1737	-2.79008
59.2135	-2.76533
59.2533	-2.78087
59.2931	-2.87018
59.3329	-2.79834
59.3727	-2.76328
59.4125	-2.89697
59.4523	-2.9343
59.4921	-2.94822
59.5319	-2.97518
59.5717	-2.9519
59.6115	-2.87565
59.6513	-2.92033
59.6912	-2.93917
59.731	-2.96668
59.7708	-2.981
59.8106	-2.86313
59.8504	-2.82453
59.8902	-3.05949
59.93	-3.06026
59.9698	-2.86447
60.0096	-2.89703
60.0494	-2.93521
60.0892	-3.08399
60.129	-2.91409
[truncated: 4,860 more rows]

## Sheet: 4-Band2
Original Data			1-kyr interpolation			23-kyr filter
Age (ka)	dDprecip_med		Age (ka)	dDprecip_med		Age (ka)	Filtered dDprecip_med
0.92	-28.4		1	-28.5721		1	-0.88921
3.43	-33.8		2	-30.7235		2	-2.4739
4.49	-34.4		3	-32.8749		3	-3.9598
5.68	-35.9		4	-34.1226		4	-5.3108
6.86	-35.4		5	-35.0429		5	-6.3483
8.09	-39.1		6	-35.7644		6	-6.9538
9.41	-34.1		7	-35.8211		7	-7.1139
10.73	-30.2		8	-38.8293		8	-6.8001
12.05	-29.4		9	-35.653		9	-6.0642
13.37	-31.4		10	-32.3568		10	-5.0685
16.02	-35.7		11	-30.0364		11	-3.8827
17.34	-38.5		12	-29.4303		12	-2.607
18.66	-31.7		13	-30.8394		13	-1.3799
19.98	-29.8		14	-32.4223		14	-0.1817
21.3	-28.3		15	-34.0449		15	0.89219
22.63	-26.5		16	-35.6675		16	1.766
23.95	-29.5		17	-37.7788		17	2.4165
25.27	-29.1		18	-35.1		18	2.7743
29.44	-27.4		19	-31.2106		19	2.8408
41.98	-31.2		20	-29.7773		20	2.6426
45.11	-33.3		21	-28.6409		21	2.2223
48.25	-23.8		22	-27.3526		22	1.6377
51.38	-30.2		23	-27.3409		23	0.96504
54.52	-24.6		24	-29.4848		24	0.23773
57.65	-33.5		25	-29.1818		25	-0.55384
60.79	-24		26	-28.8024		26	-1.2775
63.92	-29		27	-28.3947		27	-1.823
66.35	-35.6		28	-27.9871		28	-2.1251
70.59	-27.2		29	-27.5794		29	-2.345
74.83	-36.2		30	-27.5697		30	-2.447
79.07	-31.5		31	-27.8727		31	-2.4724
84.88	-31.9		32	-28.1758		32	-2.4708
87.34	-34.1		33	-28.4788		33	-2.4774
89.8	-26.2		34	-28.7818		34	-2.423
92.26	-30.3		35	-29.0848		35	-2.3376
94.72	-38		36	-29.3879		36	-2.2434
99.64	-38.6		37	-29.6909		37	-2.1596
102.1	-37.5		38	-29.9939		38	-2.0925
104.56	-38.5		39	-30.297		39	-2.0263
107.02	-39		40	-30.6		40	-1.9375
109.48	-33.7		41	-30.903		41	-1.8492
112.1	-38.7		42	-31.2134		42	-1.7557
116.15	-31.8		43	-31.8843		43	-1.647
120.19	-29.9		44	-32.5553		44	-1.5145
123.94	-37.6		45	-33.2262		45	-1.4179
130.84	-37.4		46	-30.6073		46	-1.2659
132.56	-29		47	-27.5818		47	-1.0234
136.01	-30		48	-24.5564		48	-0.75198
137.73	-25.5		49	-25.3335		49	-0.54515
139.46	-26.3		50	-27.3783		50	-0.48891
141.18	-24		51	-29.423		51	-0.45825
143.61	-24.3		52	-29.0943		52	-0.45466
148.63	-29.5		53	-27.3108		53	-0.48889
151.14	-28		54	-25.5274		54	-0.53744
153.64	-32.8		55	-25.9649		55	-0.63681
156.15	-22.2		56	-28.8083		56	-0.78314
158.66	-35.3		57	-31.6518		57	-0.96334
161.17	-25.2		58	-32.4411		58	-1.1155
163.68	-21		59	-29.4156		59	-1.3096
166.19	-25.1		60	-26.3901		60	-1.5617
168.7	-29.2		61	-24.3355		61	-1.882
171.2	-28.3		62	-25.9329		62	-2.3406
173.71	-30.1		63	-27.5304		63	-2.9011
176.22	-27		64	-29.2173		64	-2.2451
178.73	-29		65	-31.9333		65	-2.2375
181.24	-38.7		66	-34.6494		66	-2.2174
183.75	-38.6		67	-34.3123		67	-2.2349
186.26	-36.4		68	-32.3311		68	-2.3083
188.77	-32.9		69	-30.35		69	-2.5105
192.53	-38.1		70	-28.3689		70	-2.6349
200.05	-35.1		71	-28.0703		71	-2.5546
203.82	-43.2		72	-30.1929		72	-2.7314
207.58	-33		73	-32.3156		73	-2.9992
211.34	-37.4		74	-34.4382		74	-3.3718
214.85	-35.8		75	-36.0116		75	-3.6384
218.46	-29.9		76	-34.9031		76	-3.7193
221.53	-23.2		77	-33.7946		77	-3.757
223.87	-21.4		78	-32.6861		78	-3.7032
226.2	-30.2		79	-31.5776		79	-3.4711
230.86	-33.6		80	-31.564		80	-3.0651
233.2	-34.9		81	-31.6329		81	-2.7083
235.53	-35.7		82	-31.7017		82	-2.3528
237.86	-34.4		83	-31.7706		83	-1.9055
240.2	-41.4		84	-31.8394		84	-1.4393
242.97	-23.2		85	-32.0073		85	-1.0006
246.14	-23.4		86	-32.9016		86	-0.57795
249.3	-22.8		87	-33.7959		87	-0.1324
252.47	-31.3		88	-31.9805		88	0.18855
255.64	-28.7		89	-28.7691		89	0.46552
258.8	-22		90	-26.5333		90	0.58957
261.97	-22.3		91	-28.2		91	0.48141
265.13	-27.6		92	-29.8667		92	0.13295
268.3	-30.8		93	-32.6163		93	-0.27558
271.46	-36.3		94	-35.7463		94	-0.54549
274.63	-35.5		95	-38.0341		95	-0.98339
277.79	-42		96	-38.1561		96	-1.6746
280.96	-34		97	-38.278		97	-2.581
284.12	-38.6		98	-38.4		98	-3.4
287.15	-38.4		99	-38.522		99	-4.065
290	-31.3		100	-38.439		100	-4.6236
292.86	-21		101	-37.9919		101	-5.0294
294.93	-31.2		102	-37.5447		102	-5.236
296.95	-33.5		103	-37.8659		103	-5.3075
299.65	-36.3		104	-38.2724		104	-5.2132
302.34	-33.8		105	-38.5894		105	-4.9364
305.03	-39.5		106	-38.7927		106	-4.4728
307.73	-27.7		107	-38.9959		107	-3.8488
310.42	-29.3		108	-36.8886		108	-3.0245
313.11	-31.7		109	-34.7341		109	-2.171
315.81	-30.8		110	-34.6924		110	-1.3174
318.5	-30.3		111	-36.6008		111	-0.54801
321.19	-30.3		112	-38.5092		112	0.23178
323.89	-27.2		113	-37.1667		113	0.98815
326.58	-34.8		114	-35.463		114	1.6815
329.27	-34.7		115	-33.7593		115	2.107
332.28	-31.8		116	-32.0556		116	2.2289
335.4	-16.6		117	-31.4002		117	2.0808
338.51	-25.8		118	-30.93		118	1.6641
341.1	-31.7		119	-30.4597		119	0.99111
343.32	-26.8		120	-29.9894		120	0.162
345.55	-20.9		121	-31.5632		121	-0.82409
347.78	-25.5		122	-33.6165		122	-2.0421
350.01	-25.7		123	-35.6699		123	-3.3199
351.68	-25.7		124	-37.5983		124	-4.5747
353.35	-28		125	-37.5693		125	-5.5939
355.02	-26.1		126	-37.5403		126	-6.3853
356.69	-33.3		127	-37.5113		127	-6.8643
360.03	-22.8		128	-37.4823		128	-7.0301
361.7	-34.4		129	-37.4533		129	-6.8627
368.38	-27.1		130	-37.4243		130	-6.504
371.73	-35.5		131	-36.6186		131	-5.9567
373.4	-32.3		132	-31.7349		132	-5.1889
375.07	-31.7		133	-29.1275		133	-4.275
376.74	-34.2		134	-29.4174		134	-3.224
378.41	-31.3		135	-29.7072		135	-2.0509
380.08	-35.9		136	-29.9971		136	-0.89169
381.75	-28		137	-27.4099		137	0.18695
383.42	-29.1		138	-25.6249		138	1.1672
385.09	-29.9		139	-26.0873		139	1.7945
386.76	-28.7		140	-25.5779		140	2.1053
388.43	-36.4		141	-24.2407		141	2.067
390.1	-32.3		142	-24.1012		142	1.6223
391.77	-29.2		143	-24.2247		143	1.0126
393.44	-36.7		144	-24.704		144	0.23854
395.11	-37.1		145	-25.7398		145	-0.61658
396.78	-42.8		146	-26.7757		146	-1.5079
398.46	-39		147	-27.8116		147	-2.4603
400.13	-31.4		148	-28.8474		148	-3.39
401.8	-35.1		149	-29.2789		149	-4.2211
403.47	-37.8		150	-28.6813		150	-4.8761
405.69	-36.6		151	-28.0837		151	-5.4164
407.37	-30.6		152	-29.6512		152	-5.8348
408.48	-38.3		153	-31.5712		153	-6.0867
409.59	-33.2		154	-31.2797		154	-6.0009
410.71	-31.7		155	-27.0566		155	-5.7076
411.82	-38.7		156	-22.8335		156	-5.2008
412.93	-37.5		157	-26.6363		157	-4.52
414.05	-37.3		158	-31.8554		158	-3.7394
415.16	-32		159	-33.9319		159	-2.9623
416.28	-35.8		160	-29.908		160	-2.1885
417.39	-29.6		161	-25.8841		161	-1.4707
418.5	-32.4		162	-23.8112		162	-0.75841
420.17	-30.5		163	-22.1378		163	-0.24457
421.84	-31.5		164	-21.5227		164	0.006003
423.52	-29.8		165	-23.1562		165	0.099497
425.19	-27.7		166	-24.7896		166	0.099478
426.86	-23		167	-26.4231		167	0.00026183
428.53	-22.7		168	-28.0566		168	-0.18801
430.2	-26.1		169	-29.092		169	-0.44908
431.87	-15.5		170	-28.732		170	-0.74841
433.53	-21.6		171	-28.372		171	-1.1764
435.16	-27.1		172	-28.8737		172	-1.6628
436.8	-28		173	-29.5908		173	-2.1128
438.43	-25.8		174	-29.7418		174	-2.4692
440.07	-32.9		175	-28.5068		175	-2.726
441.71	-23.5		176	-27.2717		176	-2.961
443.34	-23.6		177	-27.6215		177	-3.2341
444.98	-27.3		178	-28.4183		178	-3.7177
446.61	-29.6		179	-30.0434		179	-4.1291
448.18	-27		180	-33.908		180	-4.3644
449.74	-31.8		181	-37.7725		181	-4.3155
			182	-38.6697		182	-4.2812
			183	-38.6299		183	-4.2505
			184	-38.3809		184	-4.1272
			185	-37.5044		185	-3.92
			186	-36.6279		186	-3.6279
			187	-35.3681		187	-3.1943
			188	-33.9737		188	-2.7636
			189	-33.2181		189	-2.3179
			190	-34.6011		190	-1.9011
			191	-35.984		191	-1.4786
			192	-37.367		192	-0.99515
			193	-37.9125		193	-0.48492
			194	-37.5136		194	-0.0057679
			195	-37.1146		195	0.27473
			196	-36.7157		196	0.52352
			197	-36.3168		197	0.80478
			198	-35.9178		198	0.94991
			199	-35.5189		199	0.9562
			200	-35.1199		200	0.72346
			201	-37.1411		201	0.28759
			202	-39.2897		202	-0.25446
			203	-41.4382		203	-0.99055
			204	-42.7117		204	-1.8797
			205	-39.9989		205	-2.8059
			206	-37.2862		206	-3.7265
			207	-34.5734		207	-4.5936
			208	-33.4915		208	-5.3388
			209	-34.6617		209	-5.9423
			210	-35.8319		210	-6.3275
			211	-37.0021		211	-6.4173
			212	-37.0991		212	-6.1986
			213	-36.6433		213	-5.7043
			214	-36.1875		214	-4.9919
			215	-35.5548		215	-4.0186
			216	-33.9205		216	-2.9157
			217	-32.2861		217	-1.7029
			218	-30.6518		218	-0.60762
			219	-28.7215		219	0.43272
			220	-26.5391		220	1.5156
			221	-24.3567		221	2.4594
			222	-22.8385		222	3.0272
			223	-22.0692		223	3.048
			224	-21.891		224	2.655
			225	-25.6678		225	1.8818
			226	-29.4446		226	0.80407
			227	-30.7837		227	-0.47965
			228	-31.5133		228	-1.8487
			229	-32.2429		229	-3.2156
			230	-32.9725		230	-4.4496
			231	-33.6778		231	-5.3134
			232	-34.2333		232	-6.0549
			233	-34.7889		233	-6.6949
			234	-35.1747		234	-6.9834
			235	-35.518		235	-6.8689
			236	-35.4378		236	-6.3711
			237	-34.8798		237	-5.5801
			238	-34.8188		238	-4.6214
			239	-37.8103		239	-3.5087
			240	-40.8017		240	-2.2392
			241	-36.1437		241	-1.0099
			242	-29.5733		242	0.060513
			243	-23.2019		243	0.81783
			244	-23.265		244	1.4225
			245	-23.3281		245	1.73
			246	-23.3912		246	1.7821
			247	-23.2367		247	1.4514
			248	-23.0468		248	0.77539
			249	-22.857		249	-0.16061
			250	-24.677		250	-1.2919
			251	-27.3584		251	-2.5502
			252	-30.0397		252	-3.7686
			253	-30.8653		253	-4.7742
			254	-30.0451		254	-5.5395
			255	-29.2249		255	-6.0056
			256	-27.9367		256	-6.167
			257	-25.8165		257	-6.0348
			258	-23.6962		258	-5.6059
			259	-22.0189		259	-4.9452
			260	-22.1136		260	-4.0814
			261	-22.2082		261	-3.077
			262	-22.3503		262	-1.9529
			263	-24.0275		263	-0.95289
			264	-25.7047		264	-0.06471
			265	-27.382		265	0.61493
			266	-28.4782		266	1.1163
			267	-29.4877		267	1.361
			268	-30.4972		268	1.2043
			269	-32.0184		269	0.75678
			270	-33.7589		270	-0.037236
			271	-35.4994		271	-0.97639
			272	-36.1637		272	-1.9071
			273	-35.9114		273	-2.7049
			274	-35.659		274	-3.418
			275	-36.2611		275	-4.1364
			276	-38.318		276	-4.7759
			277	-40.375		277	-5.2458
			278	-41.47		278	-5.4887
			279	-38.9464		279	-5.621
			280	-36.4227		280	-5.4524
			281	-34.0582		281	-5.0036
			282	-35.5139		282	-4.3261
			283	-36.9696		283	-3.426
			284	-38.4253		284	-2.3956
			285	-38.5419		285	-1.3987
			286	-38.4759		286	-0.50573
			287	-38.4099		287	0.28321
			288	-36.2825		288	1.064
			289	-33.7912		289	1.7094
			290	-31.3		290	2.0819
			291	-27.6986		291	2.112
			292	-24.0972		292	1.8599
			293	-21.6899		293	1.5064
			294	-26.6174		294	0.7906
			295	-31.2797		295	-0.26561
			296	-32.4183		296	-1.3763
			297	-33.5519		297	-2.4998
			298	-34.5889		298	-3.3229
			299	-35.6259		299	-4.267
			300	-35.9747		300	-5.2901
			301	-35.0454		301	-6.0418
			302	-34.116		302	-6.3512
			303	-35.1985		303	-6.2453
			304	-37.3175		304	-6.0514
			305	-39.4364		305	-5.6911
			306	-35.2607		306	-5.1122
			307	-30.8904		307	-4.1572
			308	-27.8606		308	-3.1034
			309	-28.4554		309	-2.0443
			310	-29.0502		310	-1.0942
			311	-29.8175		311	-0.17092
			312	-30.7097		312	0.6101
			313	-31.6019		313	1.2897
			314	-31.4033		314	1.7278
			315	-31.07		315	1.87
			316	-30.7647		316	1.8157
			317	-30.5788		317	1.4889
			318	-30.3929		318	0.724
			319	-30.3		319	-0.12136
			320	-30.3		320	-0.96224
			321	-30.3		321	-1.9024
			322	-29.37		322	-2.8504
			323	-28.2219		323	-3.6997
			324	-27.5108		324	-4.3669
			325	-30.3361		325	-4.7671
			326	-33.1613		326	-5.0848
			327	-34.7844		327	-5.2392
			328	-34.7472		328	-5.1019
			329	-34.71		329	-4.7268
			330	-33.9967		330	-4.0921
			331	-33.0332		331	-3.5122
			332	-32.0698		332	-2.9389
			333	-28.2923		333	-2.2651
			334	-23.4205		334	-1.6846
			335	-18.5487		335	-1.3441
			336	-18.3749		336	-1.1268
			337	-21.3331		337	-1.0229
			338	-24.2913		338	-0.82486
			339	-26.9162		339	-0.72743
			340	-29.1942		340	-0.77136
			341	-31.4722		341	-0.95961
			342	-29.7135		342	-1.3724
			343	-27.5063		343	-1.88
			344	-25.0009		344	-2.4782
			345	-22.3552		345	-2.7262
			346	-21.8283		346	-3.0395
			347	-23.891		347	-3.3861
			348	-25.5197		348	-3.5142
			349	-25.6094		349	-3.4679
			350	-25.6991		350	-3.5468
			351	-25.7		351	-3.5374
			352	-26.1407		352	-3.5664
			353	-27.518		353	-3.2858
			354	-27.2605		354	-3.2035
			355	-26.1228		355	-3.0323
			356	-30.3251		356	-2.8456
			357	-32.3254		357	-2.4709
			358	-29.1817		358	-1.9904
			359	-26.038		359	-1.6313
			360	-22.8943		360	-1.3554
			361	-29.5377		361	-1.1259
			362	-34.0722		362	-0.95403
			363	-32.9793		363	-0.90762
			364	-31.8865		364	-0.97975
			365	-30.7937		365	-1.0943
			366	-29.7009		366	-1.2263
			367	-28.6081		367	-1.3596
			368	-27.5153		368	-1.6884
			369	-28.6546		369	-2.1759
			370	-31.1621		370	-2.4402
			371	-33.6696		371	-2.7952
			372	-34.9826		372	-3.0611
			373	-33.0665		373	-3.3384
			374	-32.0844		374	-3.506
			375	-31.7251		375	-3.5531
			376	-33.0922		376	-3.3332
			377	-33.7485		377	-2.9861
			378	-32.012		378	-2.8419
			379	-32.9251		379	-2.4843
			380	-35.6796		380	-1.9106
			381	-31.5479		381	-1.3184
			382	-28.1647		382	-0.78069
			383	-28.8234		383	-0.37734
			384	-29.3778		384	-0.12978
			385	-29.8569		385	-0.10415
			386	-29.2461		386	-0.13727
			387	-29.8066		387	-1.2046
			388	-34.4174		388	-1.0385
			389	-35.0006		389	-1.0863
			390	-32.5455		390	-1.3175
			391	-30.6293		391	-1.6981
			392	-30.2329		392	-2.1119
			393	-34.724		393	-2.5175
			394	-36.8341		394	-2.8448
			395	-37.0737		395	-3.0289
			396	-40.1377		396	-3.1583
			397	-42.3024		397	-3.2005
			398	-40.0405		398	-3.1464
			399	-36.5425		399	-2.8131
			400	-31.9916		400	-2.2061
			401	-33.3275		401	-1.4366
			402	-35.4234		402	-0.56077
			403	-37.0401		403	0.36501
			404	-37.5135		404	1.3005
			405	-36.973		405	2.0083
			406	-35.4929		406	2.5076
			407	-31.9214		407	2.7402
			408	-34.9703		408	2.6594
			409	-35.9108		409	2.3366
			410	-32.6509		410	1.8386
			411	-33.5288		411	1.1118
			412	-38.5054		412	0.14424
			413	-37.4875		413	-0.96484
			414	-37.3089		414	-2.1472
			415	-32.764		415	-3.3003
			416	-34.85		416	-4.3054
			417	-31.7784		417	-5.178
			418	-31.1387		418	-5.8539
			419	-31.8311		419	-6.0074
			420	-30.6934		420	-5.8201
			421	-30.997		421	-5.4564
			422	-31.3381		422	-4.8198
			423	-30.3262		423	-3.976
			424	-29.1964		424	-2.5494
			425	-27.9389		425	-0.93761
			426	-25.4204		426	0.5731
			427	-22.9749		427	2.016
			428	-22.7952		428	3.2847
			429	-23.6569		429	4.2758
			430	-25.6928		430	4.9012
			431	-21.0222		431	5.0922
			432	-15.9777		432	4.9118
			433	-19.6524		433	4.3684
			434	-23.1859		434	3.4699
			435	-26.5601		435	2.2345
			436	-27.561		436	0.63422
			437	-27.7301		437	-1.1063
			438	-26.3804		438	-2.8695
			439	-28.2677		439	-4.4678
			440	-32.597		440	-5.8532
			441	-27.5695		441	-7.014
			442	-23.5178		442	-7.6892
			443	-23.5791		443	-7.7961
			444	-25.089		444	-7.6694
			445	-27.3282		445	-7.1351
			446	-28.7393		446	-6.0874
			447	-28.9541		447	-4.7112
			448	-27.2981		448	-3.1084
			449	-29.5231		449	-1.4485

## Sheet: 5-Band2
Original Data				1-kyr interpolation			23-kyr filter
Age (ka)	Smectite/(illite+Chlorite)	Smectite/(illite+Chlorite) 5 point		Age (ka)	Smectite/(illite+Chlorite)		Age (ka)	Filtered Smectite/(illite+Chlorite)
1.38778e-17	1.31904			1	1.74743		1	-0.11771
0.0316129	1.67437			2	2.06212		2	-0.0075752
0.0632258	0.694145	1.09193		3	2.23922		3	0.070698
0.0948387	0.891868	0.98177		4	2.18266		4	0.153
0.126452	0.880209	0.931882		5	2.40846		5	0.23728
0.158065	0.768254	1.1356		6	2.64915		6	0.30498
0.189677	1.42494	1.244		7	2.62265		7	0.35595
0.22129	1.71273	1.19029		8	2.52219		8	0.34468
0.252903	1.43388	1.4206		9	2.44668		9	0.3134
0.284516	0.611634	1.40209		10	2.81633		10	0.28318
0.316129	1.91982	1.34662		11	2.54423		11	0.18778
0.347742	1.33239	1.38268		12	2.70375		12	0.099991
0.379355	1.43536	1.34326		13	2.17817		13	0.019853
0.410968	1.61421	1.2674		14	1.81424		14	-0.1082
0.442581	0.414522	1.23739		15	2.06184		15	-0.21143
0.474194	1.5405	1.32994		16	1.83158		16	-0.28581
0.526855	1.18239	1.16437		17	2.34221		17	-0.37079
0.579516	1.89808	1.14105		18	2.43726		18	-0.43745
0.632177	0.786373	1.06537		19	2.65238		19	-0.47654
0.684839	0.297927	1.11546		20	2.38481		20	-0.50352
0.7375	1.1621	1.05473		21	2.477		21	-0.4549
0.7925	1.43283	1.08113		22	2.01617		22	-0.40352
0.8475	1.59442	1.47381		23	2.66285		23	-0.34648
0.9025	0.918374	1.76821		24	2.19189		24	-0.26603
0.9575	2.26133	1.8121		25	2.42757		25	-0.14702
1.0125	2.63409	1.72842		26	2.45004		26	-0.052929
1.0675	1.65229	1.92999		27	3.20274		27	0.046824
1.1225	1.17601	1.72953		28	3.08748		28	0.13131
1.1775	1.92626	1.55241		29	2.74048		29	0.20519
1.2325	1.25903	1.51301		30	3.05132		30	0.26646
1.2875	1.74846	1.64506		31	2.50277		31	0.30641
1.3425	1.45532	1.56946		32	3.33399		32	0.30916
1.3975	1.83622	1.49719		33	3.46408		33	0.27865
1.4525	1.54829	1.82668		34	2.99428		34	0.24196
1.5075	0.897669	1.97654		35	2.85726		35	0.20732
1.5625	3.3959	1.96495		36	3.12059		36	0.12364
1.6175	2.20464	1.97201		37	2.02287		37	0.021528
1.6725	1.77826	2.09832		38	2.55573		38	-0.056903
1.7275	1.58358	1.91045		39	1.92757		39	-0.14317
1.7825	1.52921	1.85228		40	1.73387		40	-0.23432
1.8375	2.45656	2.01375		41	2.51305		41	-0.32103
1.8925	1.91379	1.95937		42	2.27526		42	-0.36839
1.9475	2.58561	2.18656		43	2.31224		43	-0.41762
2.0025	1.31168	2.05619		44	2.00019		44	-0.43813
2.0575	2.66516	2.18596		45	1.59612		45	-0.42357
2.1125	1.80474	2.26662		46	2.17909		46	-0.3982
2.1675	2.56259	2.50753		47	1.48393		47	-0.35197
2.2225	2.98895	2.49302		48	1.2197		48	-0.28483
2.2775	2.51621	2.4543		49	1.91936		49	-0.19787
2.3325	2.59261	2.30437		50	1.57834		50	-0.11119
2.3875	1.61115	2.03295		51	1.71055		51	-0.025586
2.4425	1.81294	1.87847		52	1.75937		52	0.064901
2.4975	1.63184	1.64909		53	2.63144		53	0.12645
2.5525	1.74384	1.63762		54	2.01122		54	0.19886
2.6075	1.44567	1.51844		55	2.26022		55	0.25657
2.6625	1.55383	1.71528		56	1.98585		56	0.26442
2.7175	1.21701	1.91953		57	2.08058		57	0.2531
2.7725	2.61603	2.11227		58	2.42674		58	0.24159
2.8275	2.7651	2.23986		59	2.94941		59	0.21004
2.8825	2.40939	2.32918		60	2.73068		60	0.16469
2.9375	2.19176	2.25742		61	2.36353		61	0.088628
2.9925	1.66364	2.24676		62	2.49367		62	-0.011504
3.0475	2.25721	2.19147		63	2.17025		63	-0.10739
3.1025	2.71178	2.2469		64	2.37341		64	-0.19978
3.1575	2.13294	2.29809		65	2.43092		65	-0.28721
3.2125	2.46891	2.09175		66	1.95687		66	-0.36736
3.2675	1.91962	1.82837		67	2.097		67	-0.43004
3.3225	1.2255	1.81547		68	2.96417		68	-0.46189
3.3775	1.39489	1.79023		69	3.03917		69	-0.49291
3.4325	2.06845	1.87833		70	2.62084		70	-0.42718
3.4875	2.3427	1.90022		71	1.92454		71	-0.38601
3.5425	2.36012	2.29337		72	2.00126		72	-0.36829
3.5975	1.33494	2.74286		73	2.42402		73	-0.29719
3.6525	3.36063	2.60214		74	3.36319		74	-0.23498
3.7075	4.31591	2.47668		75	3.08863		75	-0.16372
3.7625	1.63911	2.63902		76	2.55734		76	-0.093505
3.8145	1.73279	2.54484		77	2.29462		77	-0.015546
3.8665	2.14666	1.91569		78	2.27416		78	0.063291
3.9185	2.88974	2.05171		79	3.20179		79	0.12877
3.9705	1.17016	2.18844		80	3.03051		80	0.17614
4.0225	2.31921	2.17826		81	2.7128		81	0.20265
4.07417	2.41643	2.05796		82	3.71747		82	0.225
4.12583	2.09576	2.52157		83	3.02334		83	0.21529
4.1775	2.28827	2.43639		84	2.71949		84	0.20099
4.22917	3.48817	2.61956		85	3.57078		85	0.15204
4.28083	1.89333	2.59236		86	2.75561		86	0.081219
4.3325	3.3323	2.74068		87	2.25973		87	0.010608
4.38417	1.95972	2.3611		88	2.94583		88	-0.082467
4.43583	3.02988	2.41985		89	3.16979		89	-0.15788
4.4875	1.59028	2.28975		90	3.29274		90	-0.23203
4.53917	2.18706	2.43907		91	3.39152		91	-0.28655
4.59083	2.68179	2.34728		92	2.21177		92	-0.33611
4.6425	2.70634	2.62145		93	2.79378		93	-0.35849
4.69417	2.57092	2.85385		94	3.12983		94	-0.38081
4.74583	2.96111	3.1751		95	2.73422		95	-0.35396
4.7975	3.3491	3.02767		96	2.09401		96	-0.33601
4.84917	4.28802	3.11121		97	2.76474		97	-0.29098
4.90083	1.96922	2.97128		98	2.67995		98	-0.24062
4.9525	2.98861	2.81688		99	2.8926		99	-0.15494
5.00417	2.26144	2.37263		100	2.82133		100	-0.076427
5.05583	2.57713	2.73585		101	2.73616		101	-0.0095411
5.1075	2.06677	2.56676		102	2.94786		102	0.066953
5.15917	3.78533	2.39919		103	3.52231		103	0.10481
5.21083	2.14314	2.35471		104	3.73904		104	0.16487
5.2625	1.4236	2.8931		105	3.12803		105	0.20753
5.31417		2.9501		106	2.60823		106	0.21984
5.37453	4.22033	3.37181		107	3.31846		107	0.22037
5.4349	4.01331	3.63499		108	3.14108		108	0.22288
5.49527	3.82999	3.37537		109	2.163		109	0.16942
5.55563	2.47633	2.84321		110	2.16842		110	0.13857
5.616	2.33691	2.44234		111	2.32445		111	0.067025
5.67733	1.55951	1.96517		112	2.29142		112	-0.015205
5.73867	2.00896	1.76448		113	1.78571		113	-0.070238
5.8	1.44415	1.90485		114	2.28497		114	-0.13924
5.86133	1.47285	2.05959		115	2.09112		115	-0.19221
5.92267	3.03878	2.12115		116	1.89354		116	-0.24183
5.984	2.33321	2.5843		117	2.24161		117	-0.28731
6.04533	2.31675	2.83289		118	2.25619		118	-0.28688
6.10667	3.7599	2.91498		119	2.12878		119	-0.30064
6.168	2.7158	2.87519		120	1.998		120	-0.30231
6.22933	3.44926	2.79315		121	2.25494		121	-0.26239
6.29067	2.13424	2.40664		122	2.40541		122	-0.23357
6.352	1.90654	2.33902		123	2.43222		123	-0.18939
6.41333	1.82733	2.26999		124	2.92556		124	-0.14356
6.47467	2.37772	2.26878		125	2.46773		125	-0.062572
6.536	3.1041	2.29383		126	2.79531		126	-0.015013
6.59733	2.12823	2.32514		127	3.78517		127	0.045341
6.65867	2.0318	2.26257		128	3.67883		128	0.081653
6.72	1.98384	1.93134		129	2.88083		129	0.10884
6.78133	2.06491	1.85799		130	2.38171		130	0.13033
6.84267	1.44794	2.16079		131	1.90083		131	0.15432
6.904	1.76146	2.30307		132	2.02749		132	0.15483
6.96533	3.54579	2.53139		133	2.12583		133	0.13466
7.02667	2.69527	2.69285		134	1.8256		134	0.11413
7.088	3.2065	2.84793		135	1.90969		135	0.069986
7.14933	2.25525	2.76526		136	2.36583		136	0.029176
7.21067	2.53683	2.76827		137	3.02169		137	-0.017093
7.272	3.13245	2.99615		138	3.41695		138	-0.086957
7.33333	2.71034	2.82081		139	3.27495		139	-0.15118
7.39467	4.34588	2.72478		140	2.77894		140	-0.18213
7.456	1.37855	2.7851
7.51733	2.0567	2.77386
7.57867	3.43404	2.30014
7.64	2.65411	2.46381
7.70133	1.97729	2.39025
7.76267	2.19691	2.09946
7.824	1.68889	2.19376
7.88533	1.9801	2.5329
7.94667	3.12563	2.61442
8.008	3.67298	2.50835
8.06933	2.60451	2.79576
8.13067	1.15853	2.74347
8.192	3.41716	2.44748
8.25333	2.86414	2.54242
8.31467	2.19308	2.66958
8.376	3.0792	2.39062
8.43733	1.79432	2.18619
8.49867	2.02236	2.25118
8.56	1.84202	2.14207
8.62133	2.518	1.99255
8.68267	2.53367	2.09588
8.744	1.04672	2.37543
8.80533	2.53901	2.35173
8.86667	3.23973	2.173
8.928	2.39953	2.39784
8.98933	1.64	2.49667
9.05067	2.1709	2.20923
9.112	3.03319	2.38467
9.17333	1.80254	2.56884
9.23467	3.27672	2.58545
9.296	2.56086	2.30702
9.35733	2.25396	2.59771
9.41867	1.64102	2.18438
9.48	3.25599	1.97681
9.54133	1.21007	1.80028
9.60267	1.523	1.75122
9.664	1.37132	1.71109
9.72533	1.39571	2.01156
9.78667	3.05535	2.3235
9.90933	2.7124	2.48158
9.96699	3.08271	2.89145
10.0246	2.16172	2.76023
10.0823	3.44508	2.45294
10.14	2.39923	2.55998
10.1976	1.17597	2.72093
10.2549	3.6179	2.64718
10.3121	2.96648	2.49284
10.3694	3.07635	2.56932
10.4266	1.62751	2.36699
10.4839	1.55836	2.37298
10.5411	2.60624	1.97429
10.5984	2.99643	2.10349
10.6556	1.08291	2.24721
10.7129	2.27354	2.49032
10.7701	2.27694	2.46824
10.8274	3.82178	2.8774
10.8846	2.88604	2.72357
10.9419	3.12873	2.86648
10.9991	1.50437	2.54205
11.0564	2.99148	2.68444
11.1136	2.19966	2.39011
11.1709	3.59798	2.78195
11.2281	1.65708	2.72002
11.2854	3.46354	2.92241
11.3426	2.68186	2.545
11.3999	3.2116	2.74237
11.4571	1.71089	2.72195
11.5144	2.64396	2.66668
11.5716	3.36147	2.38498
11.6289	2.40548	2.36637
11.6861	1.80312	2.4529
11.7434	1.61781	2.13923
11.8006	3.07662	2.25111
11.8579	1.79313	2.50544
11.9151	2.96485	2.66828
11.9724	3.07481	2.58215
12.0296	2.43199	2.83416
12.0869	2.64596	2.74584
12.1441	3.05319	2.55348
12.2014	2.52326	2.40947
12.2525	2.11301	2.14334
12.3036	1.7119	1.99882
12.3547	1.31535	1.94014
12.4059	2.33057	2.09664
12.457	2.22985	2.45901
12.5081	2.89551	2.60417
12.5592	3.52379	2.77789
12.6104	2.04113	2.64889
12.6615	3.19915	2.54208
12.7126	1.58486	2.37343
12.7634	2.36148	2.5184
12.8142	2.68052	2.43475
12.865	2.76602	2.43962
12.9158	2.78089	2.31115
12.9666	1.60919	2.17787
13.0174	1.71912	2.17833
13.0682	2.01415	2.10646
13.119	2.76828	2.29465
13.1698	2.42154	2.43853
13.2206	2.55015	2.59466
13.2714		2.58906
13.3222	2.63866	2.6449
13.373	2.74588	2.34877
13.4238		2.24921
13.4746	1.66179	2.19005
13.5255	1.95054	2.22497
13.5764	2.40199	2.29258
13.6272	2.88555	2.44481
13.6781	2.56303	2.52966
13.729	2.42295	2.56158
13.7799	2.3748	2.43386
13.8308		2.15928
13.8817	2.37465	2.07404
13.9325	1.46473	1.921
13.9834	2.08199	1.83206
14.0343	1.76261	1.77731
14.0852	1.47633	1.78564
14.1361	2.10086	1.76408
14.187	1.50642	1.79048
14.2379	1.97419	1.91967
14.2888	1.89458	1.87212
14.3396	2.12231	1.99897
14.3905	1.86313	1.95077
14.4414	2.14064	2.12044
14.4923	1.73317	2.14131
14.5432	2.74295	2.33106
14.5941	2.22668	2.15174
14.645	2.81186	2.23309
14.6959	1.24406	2.17739
14.7467	2.1399	2.14286
14.7976	2.46448	1.95893
14.8485	2.05402	2.20806
14.8994	1.8922	2.19293
14.9503	2.48968	2.10491
15.0012	2.06426	2.06082
15.0521	2.02439	2.05926
15.103	1.83356	1.79727
15.1538	1.8844	1.74881
15.2047	1.17976	1.59869
15.2556	1.82195	1.7322
15.3065	1.27378	1.79405
15.3574	2.50112	2.2098
15.4083	2.19365	2.09911
15.4592	3.25849	2.12763
15.5101	1.2685	1.88113
15.5609	1.41641	1.91215
15.6118	1.26861	1.65487
15.6627	2.34874	1.80379
15.7136	1.97211	2.05108
15.7645	2.01308	2.14374
15.8154	2.65287	2.10212
15.8663	1.73192	1.97245
15.9172	2.14064	1.9548
15.968	1.32372	1.73651
16.0189	1.92482	1.88793
16.0698	1.56144	1.73615
16.1207	2.489	1.89098
16.1716	1.38177	1.87355
16.2225	2.09788	1.84509
16.2734	1.83766	1.67657
16.3243	1.41912	1.72097
16.3751	1.64642	1.83215
16.426	1.60379	1.97143
16.4769	2.65375	2.04563
16.5278	2.53405	2.09583
16.5787	1.79011	2.29763
16.6296	1.89746	2.06822
16.6805	2.61279	1.96184
16.7314	1.50671	2.16312
16.8331	2.00213	2.20189
16.884	2.79655	1.89338
16.9349	2.09127	2.42662
16.9858	1.07028	2.35668
17.0367	4.17289	2.30481
17.0876	1.65243	2.27355
17.1385	2.53721	2.32895
17.1893	1.93493	1.88126
17.2402	1.3473	1.92901
17.2911	1.93443	1.73388
17.342	1.89117	1.62906
17.3929	1.56155	1.73424
17.4438	1.41086	1.82161
17.4947	1.87316	1.8071
17.5456	2.37129	2.12063
17.5964	1.81866	2.25292
17.6473	3.12916	2.34903
17.6982	2.0723	2.19165
17.7491	2.35371	2.36024
17.8	1.58441	2.31181
17.887	2.66161	2.33006
17.974	2.88699	2.45307
18.061	2.16356	2.40017
18.148	2.96877	2.3597
18.235	1.31994	1.97964
18.322	2.45922	2.00132
18.409	0.986712	2.05273
18.496	2.27199	2.56875
18.583	3.22577	2.3654
18.67	3.90006	2.48569
18.757	1.44249	2.36546
18.844	1.58814	2.16395
18.931	1.67084	2.29221
19.018	2.21824	2.74634
19.105	4.54134	2.74971
19.192	3.71314	3.01943
19.279	1.60499	3.28649
19.366		2.93301
19.453		2.59509
19.54	3.48089	3.39593
19.627	2.69939	3.62776
19.714	4.0075	3.30698
19.801	4.32326	2.91437
19.888	2.02387	3.18151
19.975	1.51781	2.57194
20.066	4.0351	1.89078
20.157	0.959662	1.90392
20.248	0.91745	1.79438
20.339	2.08956	1.35858
20.5437	0.97015	1.79815
20.664	1.8561	2.00037
20.7911	3.15752	1.97808
20.9181	1.92854	2.53268
21.0451		2.44635
21.1721	3.18854	2.27591
21.2991	1.5108	2.23095
21.4262	2.47576	2.12578
21.5532	1.74868	2.10917
21.6802	1.70511	2.21722
21.8072	3.10549	2.01831
22.0613	2.05105	2.01549
22.1883	1.48123	2.33792
22.3153	1.73457	2.5395
22.4423	3.31727	2.50826
22.5693	4.11338	2.61268
22.6964	1.89486	3.0742
22.8234	2.00334	2.99205
22.9504	4.04219	2.62543
23.0774	2.90648	2.72125
23.2044	2.28031	2.67163
23.3315	2.37392	2.14757
23.4585	1.75525	1.86567
23.5855	1.42187	1.94859
23.7125	1.497	1.84226
23.8395	2.69492	2.06223
23.9666		2.21031
24.0936	2.63512	2.14037
24.2206	2.01419	1.95553
24.3476	1.21727	1.99744
24.4746		1.64761
24.6017	2.12318	2.1762
24.7287	1.23582	2.65528
24.8557	4.12852	2.40524
24.9827	3.13361	2.39344
25.1097	1.40507	2.64427
25.2368	2.06416	2.38317
25.3638	2.49	2.14256
25.4908	2.82299	2.26134
25.6178	1.93059	2.25096
25.7448	1.99895	2.1912
25.8719	2.01226	1.9806
25.9989		2.44897
26.1259		2.56982
26.2529	3.33571	2.48013
26.3799	2.36149	2.37413
26.507	1.74318	2.64413
26.634	2.05612	2.66066
26.761	3.72417	2.80228
26.888	3.41832	3.14317
27.015	3.06962	3.21074
27.1421	3.44759	2.87909
27.2691	2.39399	2.75387
27.3961	2.06593	2.59799
27.5231	2.7922	2.2897
27.6501	2.29023	2.55359
27.7772	1.90616	2.86792
27.9042	3.71343	3.02054
28.0312	3.63757	3.10927
28.1582	3.55532	3.19998
28.2852	2.73388	3.09182
28.4123	2.3597	2.55905
28.5393	3.17263	2.48
28.6663	0.973714	2.58359
28.7933	3.16007	2.75273
28.9203	3.25183	2.57984
29.0474	3.20542	2.83596
29.1744	2.30816	2.68126
29.3014	2.25434	2.48711
29.4284	2.38655	2.50433
29.5554	2.28106	2.64129
29.6825	3.29152	2.56346
29.8095	2.99296	2.5426
29.9365	1.86519	2.93776
29.9839	2.28225	2.97672
30.0312	4.25685	3.19557
30.0786	3.48635	3.54394
30.1259	4.08721	3.34228
30.7417	3.60704	3.11364
30.8364	1.27397	2.8206
30.9291		2.18852
31.0197	2.31417	2.59028
31.1104	1.55892	3.05844
31.201	5.21405	2.77726
31.2917	3.14661	2.93514
31.3823	1.65257	3.29199
31.473	3.10354	2.7343
31.5636	3.34317	2.77954
31.6542	2.4256	3.28635
31.7449	3.37284	3.1354
31.8355	4.18659	3.43409
31.9262	2.34879	3.53631
32.0168	4.83662	3.28787
32.1075	2.93671	2.74963
32.1981	2.13066	2.9715
32.2888	1.49539	2.70395
32.3794	3.45811	2.83146
32.47	3.49889	3.00665
32.5607	3.57422	3.38763
32.6513		3.48425
32.742	3.01929	2.99496
32.8326	3.84459	2.79696
32.9233	1.54175	3.1992
33.0139	2.78222	3.51208
33.1045	4.80816	3.73308
33.1952	4.58366	4.51896
33.2858	4.94961	4.35625
33.3765	5.47115	3.80156
33.4671	1.96865	3.16386
33.5578	2.03473	2.71742
33.6484	1.39515	2.44118
33.7391		2.74641
33.8297	4.3662	3.0789
33.9203	3.18957	3.34391
34.011	3.36469	2.94606
34.1016	2.45517	2.52865
34.1923	1.35467	2.45638
34.2829	2.27915	2.57272
34.3736	2.82821	2.72176
34.4642	3.9464	2.98979
34.5548	3.20038	3.01253
34.6455	2.69479	3.25638
34.7361	2.39288	3.02237
34.8268	4.04745	2.65818
34.9174	2.77632	2.80082
35.0081	1.37946	2.86278
35.0987	3.408	3.04424
35.1894	2.70266	3.20487
35.28	4.95477	3.62215
35.3706	3.57948	3.8414
35.4613	3.46587	3.79071
35.5519	4.50422	3.87758
35.6426	2.44924	3.72258
35.7332	5.38908	3.69596
35.8239	2.80449	3.44892
35.9145	3.33276	3.39455
36.0052	3.26905	3.10409
36.0958	2.17735	3.16795
36.1864	3.93681	3.09759
36.2771	3.12377	3.10536
36.3677	2.98095	3.34402
36.4584	3.30794	3.45857
36.549	3.37064	3.31772
36.6397	4.50955	3.12642
36.7303	2.41949	2.64751
36.8209	2.02446	2.3397
36.9116	0.91341	2.10986
37.0022	1.83159	2.02067
37.0929	3.36036	2.09114
37.1835	1.97353	2.48177
37.2742	2.37682	2.80823
37.3648	2.86652	2.81064
37.4555	3.46392	2.97395
37.5461	3.37239	2.95483
37.6367	2.79011	3.00511
37.7274	2.28123	2.67951
37.818	3.1179	2.52148
37.9087	1.83593	2.57571
38.072	2.58221	2.53999
38.2353	3.06128	2.20431
38.4005	2.10264	2.2986
38.5676	1.43948	2.15403
38.7347	2.30737	1.87554
38.9018	1.85936	1.84288
39.069	1.66887	1.98708
39.2361	1.93934	2.03747
39.4032	2.16046	2.14136
39.5703	2.55935	2.22938
39.7375	2.37881	2.01134
39.9046	2.10893	1.91054
40.0717	0.849164	1.60111
40.2388	1.65645	1.45244
40.406	1.0122	1.66321
40.5731	1.63546	1.9605
40.7402	3.16279	1.95572
40.9073	2.33559	2.58833
41.0744	1.63257	2.45259
41.2416	4.17524	2.04542
41.4087	0.956756	1.83275
41.5758	1.12694	1.86519
41.7429	1.27227	1.55614
41.9101	1.79473	2.02254
42.0772	2.62998	2.49211
42.2443	3.2888	2.62515
42.4114	3.47477	2.66612
42.5785	1.93749	2.92163
42.7457	1.99958	2.67709
42.9128	3.90753	2.3188
43.0799	2.06607	2.30622
43.247	1.68336	2.24141
43.4142	1.87456	1.95174
43.5813	1.67552	1.97858
43.7484	2.45921	2.2739
43.9155	2.20024	2.04238
44.0827	3.15997	1.95891
44.2498	0.716982	1.84626
44.4169	1.25816	1.72829
44.584	1.89595	1.47295
44.7511	1.61037	1.68137
44.9183	1.88328	1.60553
45.0854	1.75907	1.58629
45.2525	0.87896	1.77707
45.4196	1.79974	1.60355
45.5868	2.56432	1.67766
45.7539	1.01564	1.768
45.921	2.12965	2.19616
46.0881	1.33064	2.16004
46.2552	3.94058	2.12965
46.4224	2.3837	1.84745
46.5895	0.863702	2.05439
46.7566	0.718642	1.44377
46.9237	2.36532	1.31448
47.0909	0.887471	1.68583
47.258	1.73727	1.90799
47.4251	2.72044	1.75516
47.5922	1.82944	1.7554
47.7594	1.60118	1.57798
47.9265	0.888681	1.25989
48.0936	0.850159	1.16855
48.2607	1.12997	1.16155
48.4278	1.37277	1.53196
48.595	1.56619	2.04893
48.7621	2.7407	2.01387
48.9292	3.43503	1.98071
49.0963	0.954636	1.83587
49.2635	1.20699	1.49965
49.4306	0.841993	1.01573
49.5977	1.05959	1.14007
49.7648	1.01547	1.1967
49.9319	1.5763	1.45194
50.0991	1.49015	1.76236
50.2662	2.1182	2.04561
50.4333	2.6117	1.92762
50.6004	2.43173	2.01631
50.7676	0.986341	1.86627
50.9347	1.93358	1.7367
51.1018	1.368	1.66977
51.2689	1.96387	1.84633
51.4361	2.09708	1.79896
51.6032	1.86912	1.85929
51.7703	1.69672	1.98093
51.9374	1.66968	1.82321
52.1045	2.57203	1.65272
52.2717	1.30851	1.65774
52.4388	1.01669	1.91982
52.6059	1.72181	1.98975
52.773	2.98004	2.2501
52.9402	2.92168	2.56757
53.1073	2.61026	2.74594
53.2744	2.60403	2.58894
53.4415	2.6137	2.32048
53.6086	2.19501	2.33009
53.7758	1.57939	2.16763
53.9429	2.6583	2.02593
54.11	1.79175	1.98289
54.2771	1.9052	1.96197
54.4443	1.97979	1.72724
54.6114	1.4748	1.96979
54.7785	1.48464	2.05541
54.9456	3.00454	2.17552
55.1128	2.33328	2.43588
55.2799	2.58034	2.40197
55.447	2.77659	2.18681
55.6141	1.31508	2.24571
55.7812	1.92875	2.01286
55.9484	2.62779	1.94844
56.1155	1.41608	2.06954
56.2826	2.45448	2.24395
56.4497	1.92059	2.2163
56.6169	2.80082	2.29713
56.784	2.48951	2.06596
56.9511	1.82026	2.14507
57.1182	1.29864	1.92466
57.4284	2.3161	1.85124
57.7386	1.69878	2.04072
58.0611	2.1224	2.517
58.3961	2.76767	2.62049
58.7311	3.68004	2.86781
59.066	2.83355	2.96944
59.401	2.93539	2.9432
59.736	2.63055	2.70709
60.0709	2.63647	2.73702
60.4059	2.4995	2.59818
60.7409	2.9832	2.44279
61.0758	2.24119	2.34033
61.4108	1.85358	2.47561
61.7458	2.12418	2.45659
62.0807	3.17588	2.50544
62.4157	2.88811	2.35751
62.7507	2.48545	2.30948
63.0856	1.11395	2.12243
63.4206	1.88399	2.0722
63.7556	2.24065	2.25722
64.0905	2.63693	2.41644
64.4255	3.41058	2.29416
64.7605	1.91005	2.25409
65.0954	1.27258	2.50137
65.4304	2.04028	1.94088
65.7654	3.87336	1.8889
66.1003	0.608119	1.98593
66.4353	1.65017	1.92913
66.7703	1.75773	1.84886
67.1052	1.75626	2.21067
67.4402	3.47202	2.57356
67.7752	2.41716	2.86117
68.1101	3.46465	3.01463
68.4451	3.19575	2.94652
68.7801	2.52356	3.1206
69.115	3.1315	2.99658
69.45	3.28756	2.94293
69.785	2.84455	2.82891
70.1199	2.92748	2.5048
70.4549	1.95344	2.27229
70.7899	1.51095	1.9653
71.1248	2.12501	1.90033
71.4598	1.3096	1.96813
71.7948	2.60264	2.08506
72.1297	2.29246	1.94828
72.4647	2.09559	2.23434
72.7997	1.44112	2.2914
73.1346	2.7399	2.51315
73.4696	2.88792	2.93593
73.8046	3.40123	3.2047
74.1035	4.20948	3.44714
74.4025	2.78496	3.52763
74.6854	3.95209	3.4463
74.9524	3.29042	3.13208
75.2194	2.99457	2.88822
75.4864	2.63839	2.67704
75.7534	1.56565	2.53003
76.0204	2.89615	2.5596
76.2874	2.55538	2.5056
76.5544	3.14242	2.64903
76.8214	2.36837	2.40392
77.0884	2.28284	2.24052
77.3554	1.67059	2.06832
77.6224	1.73836	1.91458
77.8894	2.28143	2.15814
78.1564	1.59967	2.43819
78.4234	3.50066	2.82734
78.6904	3.07082	2.99955
78.9574	3.6841	3.21736
79.2244	3.14249	3.11986
79.4914	2.68872	3.09803
79.7584	3.01319	3.21284
80.0254	2.96166	3.01138
80.2924	4.25813	3.0494
80.5593	2.13518	2.91821
80.8263	2.87884	2.87325
81.0933	2.35726	2.62656
81.3603	2.73686	3.20293
81.6273	3.02465	3.52602
81.8943	5.01703	3.55429
82.1613	4.49428	3.96658
82.4283	2.49865	3.74434
82.6953	4.79829	3.34452
82.9623	1.91344	3.00214
83.2293	3.01793	3.15235
83.4963	2.78241	2.74087
83.7633	3.24971	2.73751
84.0303		2.71718
84.2973	1.9	3.29853
84.5643	2.93662	3.43173
84.8313	5.10779	3.49759
85.0983	3.78252	3.61342
85.3653	3.76103	3.67929
85.6323	2.47912	3.35326
85.8993	3.26596	2.90389
86.1663	3.47765	2.51084
86.4333	1.53569	2.43911
86.9673	1.79578	2.29155
87.2343	2.12046	2.03205
87.5013	2.52815	2.57341
88.0352	2.18015	2.97215
88.3022	4.24252	3.22703
89.3702	3.78945	3.13942
89.6372	3.39488	3.44189
89.9042	2.0901	3.25752
90.1712	3.69248	3.35568
90.4382	3.32071	3.41991
90.7052	4.28022	3.55785
90.9722	3.71604	3.433
91.2392	2.77978	3.03461
91.5062	3.06823	2.71727
91.7732	1.32878	2.37803
92.0402	2.6935	2.18231
92.3072	2.01987	2.27917
92.5742	1.80116	2.58664
92.8412	3.55252	2.70114
93.1082	2.86612	2.85688
93.3752	3.26604	3.28039
93.6422	2.79855	3.10546
93.9092	3.91873	3.14762
94.1762	2.67786	3.09532
94.4432	3.07691	3.19652
94.7102	3.00456	2.91976
94.9772	3.30452	2.73656
95.2441	2.53493	2.70917
95.5111	1.76188	2.35352
95.7781	2.93998	2.20826
96.0451	1.22631	2.07077
96.3121	2.57822	2.31623
96.5791	1.84745	2.19321
96.8461	2.98918	2.71058
97.1131	2.32491	2.80455
97.3801	3.81315	2.94639
97.6471	3.04807	2.806
97.9141	2.55662	2.70287
98.1811	2.28726	2.63161
98.4481	1.80926	2.59797
98.7151	3.45686	2.7381
98.9821	2.87982	2.8744
99.2491	3.25731	3.1459
99.5161	2.96873	3.08323
99.7831	3.16681	2.82833
100.05	3.14349	2.81972
100.317	1.6053	2.6574
100.584	3.21426	2.51432
100.851	2.15713	2.63475
101.118	2.45141	2.81655
101.385	3.74564	2.74667
101.652	2.51433	2.81642
101.919	2.86485	2.98666
102.186	2.50586	2.85867
102.453	3.30261	3.10031
102.72	3.10569	3.24143
102.987	3.72252	3.5067
103.254	3.57046	3.82824
103.521	3.83224	3.96117
103.788	4.9103	3.88464
104.055	3.77035	3.70125
104.322	3.33983	3.64266
104.589	2.6535	3.48384
104.856	3.53934	3.29508
105.123	4.11616	2.98531
105.39	2.82657	3.09841
105.657	1.79099	2.85129
105.924	3.21897	2.57718
106.191	2.30374	2.68626
106.458	2.74562	3.16485
106.725	3.37198	2.96256
106.992	4.18395	3.31078
107.259	2.2075	3.56664
107.526	4.04484	3.38795
107.793	4.0249	3.20687
108.06	2.47856	3.12202
108.327	3.27855	2.73518
108.594	1.78325	2.42106
108.888	2.11061	2.19472
109.182	2.45434	2.11163
109.497	1.34684	2.16473
109.834	2.8631	2.19162
110.171	2.04873	2.14456
110.508	2.24509	2.30586
110.844	2.21905	2.21502
111.181	2.15331	2.452
111.518	2.40892	2.38524
111.855	3.23364	2.31363
112.192	1.91129	2.26203
112.529	1.861	1.99087
112.866	1.89532	1.74744
113.202	1.05307	1.84333
113.539	2.01651	2.0235
113.876	2.39077	2.25697
114.213	2.76181	2.3331
114.55	3.06271	2.42451
114.887	1.43372	2.17284
115.224	2.47357	1.92996
115.56	1.1324	1.82149
115.897	1.54739	1.9624
116.234	2.52039	1.73673
116.571	2.13825	1.99164
116.908	1.3452	2.27694
117.245	2.40699	2.1479
117.581	2.97385	2.03072
117.918	1.87522	2.22064
118.255	1.55235	2.36724
118.592	2.29482	2.13018
118.929	3.13998	2.08248
119.266	1.78854	2.3018
119.603	1.63673	2.20883
119.939	2.64892	1.9652
120.276	1.83	2.14763
120.613	1.92182	2.15579
120.95	2.7007	2.2308
121.287	1.6775	2.39347
121.624	3.02397	2.43177
121.961	2.64336	2.39265
122.297	2.1133	2.50162
122.634	2.50514	2.2946
122.971	2.22234	2.40318
123.308	1.98885	2.74176
123.645	3.18628	2.72261
123.982	3.80618	2.91773
124.319	2.40939	3.06151
124.655	3.19797	3.01365
124.992	2.70775	2.46373
125.329	2.94696	2.63722
125.666	1.05657	2.63997
126.003	3.27684	2.7966
126.34	3.21172	3.11815
126.676	3.4909	3.57337
127.013	4.5547	3.7939
127.35	3.33266	4.05176
127.687	4.3795	4.01176
128.024	4.50102	3.65342
128.361	3.29089	3.40534
128.698	2.76304	3.13883
129.034	2.09223	2.85145
129.371	3.04697	2.55409
129.708	3.06411	2.50886
130.045	1.80408	2.3621
130.382	2.53692	2.11897
130.719	1.35844	1.89741
131.392	1.83129	1.90559
131.729	1.95634	1.7596
132.066	1.84494	2.09288
132.403	1.807	2.11352
132.74	3.02484	2.04025
133.077	1.93449	2.15103
133.413	1.59	2.16566
133.75	2.3988	1.89817
134.087	1.88016	1.80027
134.424	1.68741	1.85891
134.761	1.44496	1.90325
135.098	1.88324	1.91232
135.435	2.62048	2.0612
135.771	1.92553	2.43153
136.108	2.43178	2.33473
136.445	3.29665	2.55928
137.119	1.3992	3.12064
137.456	3.74327	3.30556
137.792	4.73231	3.10862
138.129	3.3564	3.60899
138.466	2.31195	3.43197
138.803	3.90101	3.32691
139.14	2.85817	3.23808
139.477	4.20701	3.03375
139.813	2.91225	2.72781
140.15	1.29031	2.69522
140.487	2.37134	2.1913

## Sheet: 6-Band2
Original Data			1-kyr interpolation			23-kyr filter
Age (ka)	Eu/Eu*		Age (ka)	Eu/Eu*		Age (ka)	Filtered Eu/Eu*
-0.36	1.05		0	1.03		0	-0.022809
-0.09	1.03		1	1.01982		1	0.033755
0.19	1.09		2	1.03		2	0.084174
0.46	1.01		3	1.038		3	0.12386
1.01	1.02		4	1.05885		4	0.15631
1.29	0.97		5	1.13769		5	0.17317
1.56	1.06		6	1.11656		6	0.17366
1.84	1.03		7	1.1		7	0.15827
2.39	1.03		8	1.08533		8	0.1301
2.67	1.03		9	1.09032		9	0.09139
2.67	1.05		10	1.04931		10	0.044642
3.22	1.03		11	1.04		11	-0.006689
3.49	1.02		12	1		12	-0.058986
3.77	1.05		13	1.01		13	-0.10834
4.03	1.06		14	1.00769		14	-0.15129
4.29	1.02		15	0.97		15	-0.18559
4.55	1.02		16	0.921176		16	-0.20877
4.8	1.13		17	0.947692		17	-0.2183
5.06	1.14		18	1.00545		18	-0.21613
5.32	1.07		19	0.975		19	-0.2034
5.62	1.04		20	1.02767		20	-0.18075
5.93	1.12		21	1.00766		21	-0.1502
6.54	1.09		22	0.980079		22	-0.11118
6.85	1.07		23	0.983228		23	-0.072344
7.15	1.13		24	0.953492		24	-0.038169
7.46	1.09		25	0.988889		25	-0.0032444
7.77	1.07		26	0.942031		26	0.026193
8.07	1.09		27	0.9775		27	0.048223
8.38	1.12		28	0.999524		28	0.064468
8.68	1.14		29	0.96		29	0.071641
8.99	1.09		30	1.00949		30	0.069992
9.3	1.1		31	1.00094		31	0.060606
9.91	1.04		32	0.980435		32	0.044486
10.2	1.07		33	0.981739		33	0.025956
10.48	1.05		34	1.03622		34	0.0046264
10.77	1.04		35	1.01		35	-0.018278
11.06	1.04		36	1.05		36	-0.040533
11.34	0.97		37	0.99		37	-0.061204
11.63	0.99		38	1.05		38	-0.079662
11.92	1		39	1.03393		39	-0.095216
12.2	1		40	0.989701		40	-0.10631
12.2	1.02		41	0.965749		41	-0.11744
12.97	1.01		42	0.987143		42	-0.12407
13.22	1.01		43	1.00679		43	-0.12593
13.47	0.97		44	0.973976		44	-0.12536
13.73	1.02		45	0.985		45	-0.12328
13.98	1.01		46	1.02381		46	-0.12099
14.24	0.98		47	1.00325		47	-0.11997
14.49	0.96		48	1.03157		48	-0.12198
14.75	0.95		49	0.958		49	-0.12733
15	0.97		50	0.994943		50	-0.14303
15	0.95		51	1.02393		51	-0.10782
15.51	0.95		52	1.04874		52	-0.096323
16.02	0.92		53	1.05429		53	-0.086445
16.27	0.98		54	0.987952		54	-0.076299
16.27	0.98		55	1.02857		55	-0.064891
16.78	0.99		56	1.06325		56	-0.049045
17.04	0.94		57	1.07857		57	-0.040027
17.29	0.99		58	1.05814		58	-0.033622
17.55	0.96		59	1.03679		59	-0.029939
17.8	1.01		60	1.02488		60	-0.027939
18.24	1		61	1.01648		61	-0.032215
18.67	0.99		62	1.01051		62	-0.040538
19.11	0.97		63	1.00454		63	-0.052272
19.54	0.97		64	1		64	-0.065454
19.98	1.03		65	1		65	-0.082276
20.41	0.98		66	0.986429		66	-0.10182
21.05	1.01		67	0.962619		67	-0.12394
22.32	1.01		68	0.975988		68	-0.14023
22.32	0.97		69	0.987365		69	-0.15012
23.59	0.96		70	0.975389		70	-0.16014
24.22	0.95		71	0.950357		71	-0.16181
24.86	1		72	0.914643		72	-0.15915
25.49	0.95		73	0.982934		73	-0.15352
26.13	0.94		74	1.03873		74	-0.14278
26.76	0.97		75	0.982394		75	-0.12733
27.4	0.99		76	0.993459		76	-0.10491
28.03	1		77	1.00328		77	-0.086051
28.67	0.96		78	0.995789		78	-0.061992
29.3	0.96		79	1.04842		79	-0.037854
29.94	1.01		80	1.10657		80	-0.018379
29.94	1.05		81	1.15654		81	0.00032123
31.11	1		82	1.18836		82	0.011509
31.56	0.99		83	1.17343		83	0.013888
32.02	0.98		84	1.18158		84	0.0087338
32.92	0.98		85	1.18011		85	-0.00085427
33.38	0.99		86	1.15764		86	-0.019694
33.83	1.04		87	1.13517		87	-0.041273
34.28	1.03		88	1.11558		88	-0.069939
34.74	1.01		89	1.09685		89	-0.09446
35.19	1.01		90	1.08373		90	-0.14827
35.64	1.05		91	1.12104		91	-0.15054
36.55	1.05		92	1.07857		92	-0.15911
37	0.99		93	1.03679		93	-0.16819
37.46	1.08		94	1.03		94	-0.17548
37.91	1.05		95	1.03		95	-0.18122
38.73	1.05		96	1.03567		96	-0.17988
39.57	1		97	1.04157		97	-0.16994
41.24	0.96		98	1.04532		98	-0.15517
42.08	0.99		99	1.04906		99	-0.13177
42.91	1.01		100	1.12331		100	-0.10818
43.75	0.98		101	1.16433		101	-0.077386
44.58	0.96		102	1.13541		102	-0.044414
45.42	1.01		103	1.20308		103	-0.010932
46.26	1.03		104	1.20034		104	0.020374
47.09	1		105	1.17412		105	0.043867
47.93	1.04		106	1.15179		106	0.065668
48.76	0.94		107	1.17418		107	0.081634
49.56	1		108	1.15218		108	0.090334
50.43	0.99		109	1.11443		109	0.089914
51.27	1.04		110	1.07646		110	0.081122
52.94	1.06		111	1.06018		111	0.06472
53.78	0.98		112	1.04333		112	0.041374
54.61	1.01		113	0.995714		113	0.012283
55.45	1.05		114	0.997381		114	-0.021096
56.28	1.07		115	1.0151		115	-0.056846
57.12	1.08		116	1.00719		116	-0.092673
58.73	1.04		117	0.995179		117	-0.12734
60.41	1.02		118	0.941607		118	-0.15906
63.76	1		119	0.916083		119	-0.18357
65.43	1		120	0.93092		120	-0.20008
67.11	0.96		121	0.945757		121	-0.20848
68.78	0.99		122	0.962619		122	-0.20821
70.45	0.97		123	1.0281		123	-0.1997
72.13	0.91		124	1.06787		124	-0.17721
73.8	1.05		125	1.06195		125	-0.14468
75.22	0.97		126	1.07994		126	-0.10966
76.55	1.01		127	1.1097		127	-0.067925
77.89	0.99		128	1.06593		128	-0.024193
79.22	1.06		129	1.02142		129	0.017492
80.56	1.14		130	0.976914		130	0.057843
81.89	1.19		131	0.956331		131	0.093167
83.23	1.17		132	0.950414		132	0.12082
84.56	1.19		133	0.972143		133	0.13847
87.23	1.13		134	0.995935		134	0.14294
89.9	1.08		135	1.01967		135	0.13629
91.24	1.13		136	1.04341		136	0.11782
92.57	1.04		137	1.06715		137	0.087821
93.91	1.03		138	1.05952		138	0.048753
95.24	1.03		139	1.04645		139	0.0032506
96.58	1.04		140	1.0287		140	-0.045739
99.25	1.05
100.58	1.18
101.92	1.13
103.25	1.22
105.92	1.15
107.26	1.18
108.59	1.13
110.17	1.07
111.86	1.05
113.54	0.97
114.38	1.02
116.91	1
118.59	0.91
121.96	0.96
123.64	1.07
125.33	1.06
127.01	1.11
130.38	0.96
132.07	0.95
133.75	0.99
137.12	1.07
138.8	1.05
140.49	1.02

## Sheet: 7-Band3
Original Data			1-kyr interpolation			23-kyr filter
Age (ka)	δ18O ‰ V-PDB		Age (ka)	δ18O ‰ V-PDB		Age (ka)	Filtered δ18O ‰ V-PDB
-0.055	-9.16		0	-9.16		0	-0.68441
0.01	-9.29		1	-9.54171		1	-1.2538
0.075	-9.38		2	-9.458		2	-1.7613
0.14	-9.54		3	-9.4922		3	-2.156
0.205	-9.46		4	-10.146		4	-2.4214
0.27	-9.48		5	-9.99448		5	-2.543
0.335	-9.5		6	-9.64691		6	-2.4829
0.4	-9.28		7	-9.4398		7	-2.2879
0.465	-9.38		8	-8.93327		8	-1.9447
0.527	-9.52		9	-9.09615		9	-1.484
0.567	-9.61		10	-8.47258		10	-0.99232
0.607	-9.51		11	-8.39165		11	-0.42306
0.648	-9.47		12	-8.17196		12	0.16982
0.688	-9.51		13	-7.68615		13	0.64913
0.728	-9.54		14	-7.96468		14	1.0328
0.768	-9.64		15	-7.09167		15	1.3318
0.808	-9.53		16	-6.96		16	1.5143
0.848	-9.33		17	-7.292		17	1.5406
0.888	-9.6		18	-7.596		18	1.4436
0.928	-9.44		19	-7.658		19	1.2222
0.968	-9.37		20	-7.778		20	0.90875
1.009	-9.59		21	-7.7		21	0.51494
1.049	-9.79		22	-7.682		22	0.084675
1.089	-9.77		23	-7.71		23	-0.34025
1.129	-9.49		24	-7.28245		24	-0.74623
1.169	-9.42		25	-8.01238		25	-1.0868
1.209	-9.6		26	-8.11893		26	-1.3552
1.249	-9.51		27	-8.13536		27	-1.5196
1.289	-9.5		28	-8.12722		28	-1.6014
1.329	-9.64		29	-7.83473		29	-1.5774
1.369	-9.55		30	-8.04057		30	-1.4679
1.41	-9.45		31	-8.11396		31	-1.2731
1.45	-9.58		32	-7.79		32	-1.0408
1.49	-9.54		33	-8.082		33	-0.76097
1.53	-9.54		34	-8.008		34	-0.47274
1.57	-9.51		35	-8.064		35	-0.20542
1.61	-9.4		36	-8.116		36	0.027692
1.65	-9.67		37	-8.106		37	0.21343
1.69	-9.25		38	-8.058		38	0.33037
1.73	-9.48		39	-7.90443		39	0.39576
1.771	-9.93		40	-8.05944		40	0.40181
1.811	-9.68		41	-8.24483		41	0.35269
1.851	-9.51		42	-8.22222		42	0.25472
1.891	-9.88		43	-8.47267		43	0.1297
1.931	-9.53		44	-8.15254		44	-0.026854
1.971	-9.4		45	-8.6577		45	-0.18513
2.011	-9.48		46	-8.61876		46	-0.34133
2.051	-9.44		47	-8.3822		47	-0.49158
2.091	-9.87		48	-8.09917		48	-0.61167
2.277	-10.03		49	-8.39235		49	-0.70435
2.536	-9.43		50	-8.71272		50	-0.76727
2.644	-9.28		51	-8.60625		51	-0.78474
2.735	-9.27		52	-8.46824		52	-0.75812
2.827	-9.54		53	-8.42191		53	-0.70545
2.918	-9.33		54	-8.41857		54	-0.61664
3.009	-9.51		55	-8.26564		55	-0.51782
3.1	-9.62		56	-8.34822		56	-0.39916
3.192	-9.66		57	-8.63409		57	-0.2839
3.283	-9.51		58	-8.23427		58	-0.18731
3.374	-9.67		59	-8.12791		59	-0.16405
3.465	-9.48		60	-7.71818		60	-0.2232
3.556	-9.71		61	-7.92625		61	-0.35738
3.609	-10.06		62	-8.13		62	-0.11957
3.652	-10.17		63	-8.269		63	-0.11252
3.695	-9.83		64	-8.247		64	-0.16982
3.738	-9.73		65	-8.48		65	-0.25916
3.781	-9.72		66	-8.655		66	-0.34974
3.824	-9.71		67	-8.47		67	-0.47101
3.867	-10.19		68	-8.912		68	-0.62832
3.91	-9.9		69	-8.861		69	-0.7472
3.953	-9.78		70	-9.046		70	-0.89571
3.982	-10.17		71	-9.648		71	-0.99767
4.012	-10.13		72	-8.77809		72	-1.0883
4.041	-10.15		73	-8.74391		73	-1.1396
4.07	-10.05		74	-10.226		74	-1.1546
4.1	-9.97		75	-10.37		75	-1.1318
4.129	-9.86		76	-9.738		76	-1.0333
4.158	-9.9		77	-9.456		77	-0.93863
4.188	-9.79		78	-9.592		78	-0.79354
4.217	-9.93		79	-9.218		79	-0.62069
4.247	-9.98		80	-9.072		80	-0.42995
4.276	-10.19		81	-8.85		81	-0.26312
4.305	-9.76		82	-8.892		82	-0.089304
4.335	-9.97		83	-8.702		83	0.035609
4.364	-10.03		84	-8.488		84	0.13009
4.393	-10.09		85	-8.564		85	0.17026
4.423	-9.82		86	-8.418		86	0.12328
4.452	-9.91		87	-8.538		87	0.078975
4.482	-9.84		88	-8.526		88	-0.028351
4.511	-10		89	-8.928		89	-0.1848
4.54	-10.06		90	-8.906		90	-0.34614
4.57	-10.09		91	-9.018		91	-0.56976
4.599	-10.07		92	-8.958		92	-0.7638
4.628	-9.99		93	-9.234		93	-0.9439
4.658	-10.01		94	-8.984		94	-1.1246
4.687	-9.96		95	-9.09		95	-1.2438
4.717	-9.94		96	-9.318		96	-1.3241
4.746	-10.07		97	-9.428		97	-1.3386
4.775	-9.95		98	-9.506		98	-1.3049
4.805	-10.04		99	-9.60652		99	-1.2229
4.834	-9.88		100	-9.26418		100	-1.2695
4.863	-9.92		101	-9.0265		101	-0.93414
4.893	-10.06		102	-8.78303		102	-0.62751
4.922	-10.12		103	-8.53955		103	-0.34553
4.951	-10.21		104	-8.214		104	-0.10008
4.981	-10.06		105	-8.18733		105	0.12162
5.01	-9.96		106	-7.99315		106	0.27656
5.04	-9.79		107	-8.08857		107	0.41111
5.069	-9.99		108	-8.33067		108	0.47821
5.109	-9.69		109	-8.40522		109	0.47813
5.164	-9.77		110	-8.67701		110	0.41256
5.219	-9.72		111	-8.88498		111	0.31613
5.274	-9.81		112	-8.79875		112	0.19017
5.329	-9.7		113	-8.74448		113	0.027516
5.384	-9.72		114	-8.848		114	-0.15034
5.438	-9.76		115	-8.678		115	-0.32453
5.493	-9.89		116	-8.696		116	-0.48151
5.548	-9.65		117	-8.398		117	-0.61914
5.603	-9.74		118	-8.396		118	-0.71492
5.658	-9.78		119	-8.64		119	-0.75703
5.713	-9.82		120	-9.38		120	-0.7824
5.768	-9.79		121	-9.458		121	-0.7662
5.823	-9.65		122	-8.75		122	-0.73932
5.878	-9.72		123	-8.472		123	-0.67577
5.933	-9.64		124	-8.392		124	-0.59884
5.988	-9.66		125	-8.401		125	-0.52091
6.043	-9.6		126	-8.121		126	-0.45781
6.098	-9.41		127	-7.87		127	-0.40054
6.153	-9.36		128	-7.46		128	-0.36051
6.208	-9.73		129	-7.26		129	-0.35641
6.263	-9.95		130	-6.46		130	-0.34738
6.318	-9.64		131	-6.75		131	-0.36575
6.373	-9.4		132	-6.654		132	-0.38242
6.427	-9.63		133	-6.618		133	-0.37035
6.479	-9.84		134	-7.006		134	-0.40464
6.53	-9.84		135	-7.164		135	-0.41221
6.581	-9.38		136	-7.12		136	-0.32745
6.633	-9.5		137	-7.15		137	-0.23853
6.684	-9.39		138	-7.16		138	-0.15488
6.735	-9.34		139	-7.172		139	-0.05098
6.787	-9.25		140	-7.48		140	0.078246
6.838	-9.18		141	-7.624		141	0.18691
6.889	-9.27		142	-7.91		142	0.28407
6.94	-9.39		143	-7.67		143	0.34697
6.992	-9.49		144	-7.924		144	0.37811
7.043	-9.17		145	-7.862		145	0.35168
7.094	-9.08		146	-8.092		146	0.26489
7.146	-9.12		147	-8.208		147	0.13133
7.197	-9.07		148	-7.948		148	-0.062652
7.248	-9.19		149	-7.976		149	-0.28979
7.3	-9.53		150	-7.95		150	-0.54861
7.351	-9.56		151	-7.61		151	-0.79675
7.402	-9.52		152	-8.078		152	-1.0428
7.454	-9.23		153	-7.756		153	-1.2502
7.459	-9.24		154	-7.77		154	-1.4116
7.498	-9.26		155	-7.936		155	-1.4901
7.538	-9.13		156	-7.88286		156	-1.5086
7.578	-9.3		157	-7.83567		157	-1.4348
7.618	-9.16		158	-7.77638		158	-1.2716
7.657	-9.23		159	-8.01178		159	-1.0346
7.69	-9.76		160	-8.08526		160	-0.7359
7.741	-9.12		161	-7.978		161	-0.39114
7.792	-9.24
7.843	-9.01
7.895	-9.11
7.946	-8.74
7.997	-8.92
8.049	-9.15
8.1	-8.95
8.151	-8.79
8.203	-9
8.254	-9.11
8.305	-9.06
8.357	-8.83
8.408	-8.91
8.459	-8.91
8.498	-8.86
8.537	-9.05
8.576	-8.73
8.615	-8.7
8.654	-8.73
8.693	-8.74
8.732	-8.69
8.771	-8.79
8.81	-8.79
8.849	-8.93
8.888	-8.9
8.927	-9.17
8.967	-8.91
9.006	-9.13
9.045	-8.85
9.084	-8.75
9.123	-8.69
9.162	-8.83
9.201	-8.95
9.24	-8.82
9.279	-8.49
9.318	-8.45
9.357	-9.01
9.396	-8.72
9.431	-8.65
9.462	-8.59
9.493	-8.69
9.524	-8.66
9.556	-8.59
9.587	-8.61
9.618	-8.67
9.649	-8.72
9.68	-8.68
9.712	-8.8
9.743	-8.62
9.774	-8.56
9.805	-8.57
9.837	-8.46
9.868	-8.56
9.899	-8.37
9.93	-8.25
9.962	-8.1
9.993	-8.45
10.024	-8.55
10.055	-8.43
10.086	-8.48
10.118	-8.43
10.149	-8.39
10.18	-8.71
10.211	-8.62
10.25	-8.41
10.329	-8.51
10.409	-8.37
10.489	-8.6
10.568	-8.34
10.648	-8.44
10.727	-8.14
10.807	-8.01
10.886	-8
10.966	-8.34
11.045	-8.46
11.125	-8.34
11.205	-8.18
11.284	-8.33
11.364	-8.22
11.443	-8.32
11.523	-8.33
11.602	-8.15
11.682	-8.02
11.688	-8.49
11.734	-8.48
11.781	-8.61
11.827	-8.48
11.873	-8.09
11.919	-8.24
11.965	-8.21
12.011	-8.16
12.057	-8.21
12.103	-8.14
12.149	-8.16
12.196	-7.92
12.242	-8.16
12.288	-7.79
12.334	-7.66
12.38	-7.46
12.426	-7.51
12.472	-7.65
12.518	-7.9
12.58	-7.55
12.657	-7.72
12.734	-7.82
12.811	-7.85
12.888	-7.51
12.965	-7.74
13.03	-7.64
13.095	-7.38
13.16	-7.67
13.226	-7.7
13.291	-8.07
13.356	-7.8
13.398	-7.92
13.425	-8.02
13.453	-8.05
13.48	-8.02
13.507	-7.98
13.535	-7.81
13.562	-8.02
13.589	-8.16
13.617	-8.12
13.644	-8.14
13.671	-7.99
13.698	-7.5
13.753	-7.47
13.814	-7.99
13.875	-7.97
13.936	-7.76
13.997	-7.97
14.059	-7.86
14.12	-8.11
14.181	-7.79
14.242	-7.61
14.303	-7.9
14.364	-7.84
14.425	-7.5
14.486	-7.88
14.539	-7.5
14.591	-7.48
14.644	-7.39
14.697	-7.12
14.75	-7.4
14.803	-7.24
14.856	-7.14
14.905	-7.13
14.935	-7.15
14.965	-7.05
14.995	-7.09
15.025	-7.1
15.055	-6.92
15.085	-6.87
15.115	-6.87
15.14	-6.81
15.19	-6.7
15.24	-6.79
15.29	-6.94
15.34	-6.87
15.39	-6.92
15.44	-6.94
15.49	-6.89
15.54	-6.99
15.59	-6.86
15.64	-6.83
15.69	-6.84
15.74	-6.98
15.79	-7.04
15.84	-7.02
15.89	-6.78
15.94	-6.68
15.99	-6.95
16.04	-7
16.09	-6.95
16.19	-6.99
16.24	-7.17
16.29	-7.14
16.34	-7.15
16.39	-7.2
16.44	-7.21
16.54	-7.17
16.59	-7.2
16.64	-7.26
16.69	-7.24
16.74	-7.36
16.79	-7.18
16.89	-7.21
16.94	-7.81
16.99	-7.3
17.04	-7.26
17.09	-7.39
17.14	-7.34
17.24	-7.4
17.29	-7.55
17.34	-7.34
17.39	-7.71
17.44	-7.39
17.49	-7.26
17.54	-7.37
17.59	-7.38
17.64	-7.46
17.69	-7.53
17.74	-7.6
17.79	-7.55
17.84	-7.65
17.89	-7.75
17.94	-7.59
17.99	-7.61
18.04	-7.54
18.09	-7.39
18.14	-7.45
18.19	-7.45
18.24	-7.5
18.29	-7.5
18.34	-7.56
18.39	-7.57
18.44	-7.59
18.49	-7.5
18.54	-7.59
18.59	-7.66
18.64	-7.53
18.69	-7.57
18.74	-7.52
18.79	-7.59
18.84	-7.48
18.89	-7.55
18.94	-7.59
18.99	-7.65
19.04	-7.69
19.09	-7.68
19.14	-7.66
19.19	-7.6
19.24	-7.67
19.29	-7.65
19.34	-7.99
19.39	-7.76
19.44	-7.61
19.49	-7.62
19.59	-7.72
19.64	-7.48
19.69	-7.81
19.74	-7.75
19.79	-7.81
19.84	-7.74
19.89	-7.71
19.94	-7.72
19.99	-7.76
20.04	-7.85
20.09	-7.67
20.14	-7.94
20.19	-7.73
20.24	-7.79
20.29	-7.96
20.34	-7.87
20.39	-7.73
20.44	-7.77
20.49	-7.75
20.54	-7.77
20.59	-7.69
20.64	-7.78
20.69	-7.6
20.74	-7.55
20.79	-7.63
20.84	-7.64
20.89	-7.57
20.94	-7.55
20.99	-7.7
21.04	-7.7
21.09	-7.5
21.14	-7.6
21.19	-7.61
21.24	-7.57
21.29	-7.63
21.34	-7.56
21.39	-7.56
21.44	-7.63
21.49	-7.55
21.54	-7.61
21.59	-7.47
21.64	-7.32
21.69	-7.58
21.74	-7.43
21.79	-7.62
21.89	-7.66
21.94	-7.66
21.99	-7.69
22.04	-7.65
22.09	-7.66
22.19	-7.62
22.24	-7.81
22.29	-7.69
22.34	-7.86
22.39	-7.67
22.49	-7.7
22.54	-7.67
22.59	-7.63
22.64	-7.66
22.69	-7.65
22.79	-7.68
22.84	-7.78
22.89	-7.68
22.94	-7.66
22.99	-7.71
23.09	-7.71
23.14	-7.67
23.229	-7.57
23.33	-7.37
23.432	-7.4
23.533	-7.55
23.635	-7.52
23.736	-7.38
23.838	-7.41
23.939	-7.42
24.041	-7.19
24.142	-7.33
24.244	-7.43
24.345	-7.31
24.441	-7.53
24.537	-7.75
24.633	-7.85
24.728	-7.8
24.824	-7.85
24.908	-7.87
24.992	-8.02
25.076	-7.94
25.159	-7.93
25.243	-7.96
25.327	-8.04
25.411	-8.08
25.495	-8
25.578	-7.98
25.662	-7.77
25.746	-7.93
25.83	-7.99
25.914	-8.09
25.997	-8.12
26.081	-8.09
26.165	-8.13
26.249	-8.09
26.333	-8.08
26.417	-8.15
26.5	-8.3
26.584	-8.24
26.668	-8.1
26.752	-8.35
26.836	-8.22
26.919	-8.28
27.003	-8.13
27.087	-8.15
27.171	-8.07
27.255	-7.99
27.338	-7.91
27.422	-7.81
27.506	-7.74
27.561	-7.65
27.615	-7.87
27.67	-7.91
27.724	-7.98
27.779	-7.99
27.833	-7.95
27.888	-8.05
27.942	-8.08
27.997	-8.13
28.051	-8.08
28.106	-7.95
28.16	-8.12
28.214	-8.07
28.269	-7.93
28.323	-8.04
28.378	-7.96
28.432	-7.88
28.487	-8.05
28.541	-7.99
28.596	-7.93
28.65	-7.99
28.705	-8.02
28.759	-7.76
28.814	-7.87
28.868	-7.82
28.923	-7.92
28.977	-7.91
29.032	-7.73
29.086	-7.88
29.141	-7.86
29.195	-7.82
29.25	-7.79
29.304	-7.73
29.359	-7.7
29.413	-7.6
29.468	-7.6
29.522	-7.73
29.577	-7.59
29.63	-7.55
29.683	-7.62
29.736	-7.69
29.789	-7.83
29.842	-8
29.895	-8.23
29.948	-8.07
30.001	-8.04
30.054	-8.16
30.107	-8.2
30.16	-8.1
30.213	-8.26
30.266	-8.32
30.319	-8.1
30.372	-8.06
30.425	-8.22
30.478	-8.22
30.531	-8.01
30.584	-8.24
30.637	-8.17
30.69	-8.06
30.743	-8.14
30.796	-8.15
30.849	-8.17
30.902	-8.19
30.955	-8.08
31.008	-8.12
31.061	-8.12
31.114	-8.12
31.167	-8.21
31.22	-8.19
31.273	-8.04
31.326	-7.83
31.379	-7.91
31.432	-7.92
31.485	-8.09
31.538	-8.09
31.591	-8.1
31.644	-7.97
31.697	-7.91
31.75	-7.85
31.803	-7.83
31.856	-7.8
31.909	-7.75
31.957	-7.81
32	-7.79
32.042	-7.52
32.085	-7.66
32.128	-7.85
32.14	-8.17
32.24	-8.32
32.34	-8.23
32.44	-8.12
32.54	-8.24
32.64	-8.15
32.74	-8.18
32.84	-8.02
32.94	-8.13
33.04	-8.05
33.24	-8.27
33.34	-8.21
33.44	-8.27
33.54	-8.19
33.64	-8.14
33.74	-8.14
33.84	-8.15
33.94	-8.05
34.04	-7.98
34.14	-8.12
34.24	-8.18
34.34	-8.03
34.64	-8.04
34.74	-8.1
34.84	-8.1
34.94	-8.07
35.04	-8.06
35.14	-8.17
35.24	-8.1
35.34	-8.04
35.44	-8.08
35.54	-8.13
35.64	-8.02
35.74	-8.05
35.84	-8.04
35.94	-8.11
36.04	-8.12
36.14	-7.95
36.24	-7.98
36.34	-7.94
36.44	-8.11
36.54	-7.99
36.64	-7.98
36.74	-8.12
36.84	-7.99
36.94	-8.1
37.04	-8.11
37.14	-8.04
37.24	-8.1
37.34	-8.08
37.44	-7.95
37.54	-7.98
37.64	-7.97
37.74	-7.99
37.84	-7.97
37.94	-8.07
38.04	-8.05
38.14	-8
38.24	-8.09
38.34	-7.91
38.44	-8.05
38.54	-7.88
38.64	-7.92
38.772	-7.94
38.937	-7.84
39.025	-7.93
39.114	-7.84
39.203	-7.78
39.291	-7.7
39.38	-7.27
39.469	-7.46
39.558	-7.69
39.646	-7.76
39.735	-7.87
39.824	-8.04
39.912	-8.01
40.001	-8.06
40.09	-8.01
40.179	-8.01
40.267	-8.15
40.356	-8.26
40.445	-8.29
40.533	-8.22
40.622	-8.21
40.711	-8.18
40.8	-8.02
40.888	-8.16
40.977	-8.25
41.066	-8.23
41.154	-8.34
41.243	-8.18
41.332	-8.23
41.421	-8.29
41.509	-8.46
41.598	-8.73
41.687	-8.78
41.775	-8.64
41.864	-8.56
41.999	-8.22
42.134	-8.52
42.268	-8.6
42.403	-8.67
42.538	-8.51
42.673	-8.58
42.807	-8.68
42.942	-8.55
43.077	-8.37
43.212	-8.62
43.347	-8.42
43.481	-8.3
43.616	-8.31
43.751	-8.19
43.886	-8.11
44.02	-8.16
44.155	-8.25
44.29	-8.29
44.425	-8.58
44.546	-8.66
44.668	-8.32
44.789	-8.57
44.91	-8.37
45.032	-8.76
45.153	-8.38
45.275	-8.31
45.396	-8.68
45.518	-8.54
45.639	-8.77
45.76	-8.93
45.882	-8.57
46.003	-8.62
46.125	-8.88
46.234	-8.63
46.343	-8.34
46.451	-8.3
46.56	-8.6
46.669	-8.34
46.778	-8.33
46.887	-8.32
47.105	-8.44
47.214	-8.35
47.323	-8.18
47.431	-7.96
47.54	-8.09
47.649	-7.9
47.758	-7.91
47.867	-8.09
47.976	-8.13
48.085	-7.99
48.194	-7.86
48.303	-7.53
48.411	-7.55
48.52	-8.15
48.629	-8.39
48.738	-8.47
48.874	-8.17
49.01	-8.41
49.146	-8.5
49.282	-8.51
49.418	-8.55
49.554	-8.72
49.691	-8.67
49.827	-8.58
49.963	-8.71
50.235	-8.73
50.507	-8.82
50.779	-8.46
51.051	-8.64
51.323	-8.46
51.595	-8.58
51.868	-8.41
52.14	-8.53
52.412	-8.63
52.684	-8.54
52.956	-8.43
53.228	-8.38
53.5	-8.34
53.772	-8.31
54.045	-8.44
54.317	-8.16
54.589	-8.06
54.808	-8.03
55.028	-8.3
55.248	-8.29
55.467	-8.32
55.687	-8.42
55.907	-8.31
56.126	-8.4
56.346	-8.27
56.566	-8.32
56.785	-8.38
57.005	-8.64
57.224	-8.46
57.444	-8.21
57.664	-8.37
57.883	-8.33
58.103	-8.15
58.323	-8.35
58.542	-8.27
58.762	-8.24
58.981	-8.14
59.201	-8
59.421	-7.76
59.64	-7.6
59.937	-7.73
60.31	-7.66
60.684	-7.85
61.057	-7.94
61.43	-7.71
61.804	-7.69
61.94	-8.16
62.14	-8.06
62.34	-8.09
62.54	-8.08
62.74	-8.16
62.94	-8.35
63.14	-8.08
63.34	-8.39
63.54	-8.26
63.74	-8.61
63.94	-8.25
64.14	-8.24
64.34	-8.36
64.54	-8.5
64.74	-8.48
65.14	-8.48
65.34	-8.37
65.54	-8.53
65.74	-8.4
65.94	-8.7
66.14	-8.55
66.34	-8.58
66.54	-8.46
66.74	-8.54
66.94	-8.41
67.14	-8.61
67.34	-8.67
67.54	-8.85
67.74	-9.01
67.94	-8.93
68.14	-8.87
68.34	-8.97
68.54	-9.11
68.74	-8.85
68.94	-8.78
69.14	-9.05
69.34	-8.83
69.54	-9.04
69.74	-9
69.94	-9.01
70.14	-9.13
70.34	-9.37
70.54	-9.42
70.74	-9.51
70.94	-9.6
71.14	-9.76
71.34	-9.73
71.54	-9.68
71.737	-9.64
71.978	-8.8
72.219	-8.56
72.459	-8.66
72.7	-8.48
72.94	-8.65
73.17	-9.01
73.388	-9.09
73.606	-9.84
73.824	-9.91
73.84	-10.08
73.94	-10.37
74.04	-10.13
74.14	-10.31
74.24	-10.2
74.34	-10.18
74.44	-10.06
74.54	-10.38
74.64	-10.33
74.74	-10.25
74.84	-10.27
74.94	-10.43
75.04	-10.33
75.14	-10.2
75.24	-10.43
75.34	-10.23
75.44	-10.13
75.54	-10.11
75.64	-10.17
75.74	-9.9
75.84	-10.16
75.94	-9.57
76.04	-9.85
76.14	-9.52
76.24	-9.56
76.34	-9.05
76.44	-9.17
76.54	-9.29
76.64	-9.33
76.74	-9.26
76.84	-9.31
76.94	-9.36
77.04	-9.52
77.14	-9.15
77.24	-9.54
77.34	-9.84
77.44	-9.64
77.54	-9.44
77.64	-9.72
77.74	-9.67
77.84	-9.59
77.94	-9.67
78.04	-9.54
78.14	-9.61
78.24	-9.69
78.34	-9.46
78.44	-9.44
78.54	-9.46
78.64	-9.57
78.74	-9.22
78.84	-9.36
78.94	-9.17
79.04	-9.25
79.14	-9.28
79.24	-9.25
79.34	-9.28
79.44	-9.21
79.54	-9.07
79.64	-9.15
79.74	-9.19
79.84	-9.06
79.94	-8.94
80.04	-9.16
80.14	-9.08
80.24	-8.99
80.34	-8.85
80.44	-8.85
80.54	-8.93
80.64	-8.94
80.74	-9.02
80.84	-9.03
80.94	-8.91
81.04	-8.81
81.14	-8.98
81.24	-8.81
81.34	-9.19
81.44	-9.05
81.54	-9
81.64	-8.98
81.74	-8.77
81.84	-9
81.94	-8.79
82.04	-8.96
82.14	-8.94
82.24	-8.86
82.34	-8.89
82.44	-9.05
82.54	-8.9
82.64	-8.75
82.74	-8.71
82.84	-8.71
82.94	-8.72
83.04	-8.69
83.14	-8.74
83.24	-8.5
83.34	-8.64
83.44	-8.75
83.54	-8.4
83.64	-8.46
83.74	-8.51
83.84	-8.42
83.94	-8.38
84.04	-8.56
84.14	-8.37
84.24	-8.26
84.34	-8.58
84.44	-8.62
84.54	-8.55
84.64	-8.36
84.74	-8.49
84.84	-8.45
84.94	-8.54
85.04	-8.58
85.14	-8.46
85.24	-8.48
85.34	-8.44
85.44	-8.41
85.54	-8.45
85.64	-8.41
85.74	-8.52
85.84	-8.53
85.94	-8.46
86.04	-8.39
86.14	-8.53
86.24	-8.56
86.34	-8.59
86.44	-8.57
86.54	-8.56
86.64	-8.64
86.74	-8.5
86.84	-8.36
86.94	-8.55
87.04	-8.53
87.14	-8.49
87.24	-8.55
87.34	-8.48
87.44	-8.53
87.54	-8.45
87.64	-8.68
87.74	-8.52
87.84	-8.58
87.94	-8.58
88.04	-8.49
88.14	-8.61
88.24	-8.54
88.34	-8.59
88.44	-8.4
88.54	-8.53
88.64	-8.75
88.74	-9.07
88.94	-8.94
89.04	-8.92
89.14	-9.07
89.24	-9.18
89.34	-9.13
89.44	-9.03
89.54	-8.97
89.64	-8.99
89.74	-9.03
89.84	-9.13
89.94	-8.93
90.04	-8.89
90.14	-9.08
90.24	-9.12
90.34	-9.09
90.44	-9.11
90.54	-9.07
90.64	-8.97
90.74	-9.1
90.84	-9.05
91.14	-8.99
91.34	-8.71
91.44	-8.84
91.54	-9.16
91.64	-9.08
91.74	-9.05
91.84	-8.98
91.94	-8.94
92.04	-8.97
92.14	-9.03
92.24	-9.02
92.34	-8.97
92.44	-9.11
92.54	-9.3
92.64	-9.29
92.74	-8.96
92.84	-9.02
92.94	-9.18
93.04	-9.27
93.14	-9.22
93.24	-9.06
93.34	-9.04
93.44	-8.94
93.54	-8.93
93.64	-8.86
93.74	-8.9
93.84	-9.05
93.94	-9.05
94.04	-8.94
94.14	-9.03
94.24	-9.03
94.34	-9.31
94.44	-8.92
94.54	-9.13
94.64	-9.06
94.74	-9.07
94.84	-9.04
94.94	-9.15
95.04	-9.05
95.14	-9.05
95.24	-8.98
95.34	-9.07
95.44	-9.08
95.54	-9
95.64	-9.07
95.74	-9.05
95.84	-9.13
95.94	-9.27
96.04	-9.35
96.14	-9.33
96.24	-9.22
96.34	-9.31
96.44	-9.42
96.54	-9.33
96.64	-9.15
96.74	-9.56
96.84	-9.37
96.94	-9.38
97.04	-9.46
97.14	-9.6
97.24	-9.39
97.34	-9.6
97.44	-9.51
97.54	-9.37
97.64	-9.59
97.74	-9.65
97.84	-9.59
97.94	-9.56
98.04	-9.47
98.14	-9.68
98.24	-9.73
98.34	-9.66
98.44	-9.66
98.54	-9.67
98.64	-9.67
98.74	-9.66
98.84	-9.46
98.94	-9.57
99.055	-9.64
99.154	-9.57
99.252	-9.4
99.351	-9.07
99.45	-9.12
99.548	-9.25
99.647	-9.51
99.745	-9.65
99.844	-9.24
99.943	-9.27
100.041	-9.26
-0.06
103.491	-8.42
103.581	-8.47
103.67	-8.3
103.758	-8.28
103.845	-8.24
103.934	-8.39
104.024	-8.15
104.114	-8.14
104.204	-7.93
104.293	-8.16
104.382	-7.79
104.472	-7.99
104.564	-8.19
104.657	-7.84
104.749	-7.89
104.84	-8.29
104.931	-8.31
105.021	-8.15
105.112	-8.36
105.202	-8.07
105.291	-7.81
105.38	-8.08
105.47	-8.23
105.563	-8
105.654	-7.94
105.743	-8.04
105.834	-8.08
105.927	-7.89
106.019	-8.02
106.109	-7.97
106.199	-8.03
106.29	-7.99
106.38	-8.26
106.469	-8.46
106.558	-8.29
106.649	-8.54
106.74	-8.16
106.831	-8.14
106.922	-8.32
107.013	-8.05
107.103	-8.21
107.193	-7.9
107.282	-8.2
107.372	-8.12
107.462	-8.28
107.552	-8.07
107.64	-8.19
107.728	-8.21
107.816	-8.15
107.906	-8.4
107.995	-8.32
108.084	-8.51
108.172	-8.32
108.26	-8.32
108.35	-8.46
108.441	-8.48
108.529	-8.46
108.617	-8.63
108.715	-8.64
108.813	-8.5
108.89	-8.51
108.973	-8.37
109.134	-8.58
109.236	-8.82
109.247	-8.59
109.86	-8.65
110.171	-8.71
110.488	-8.64
110.803	-8.98
111.114	-8.83
111.425	-8.8
111.734	-8.93
112.038	-8.78
112.34	-8.57
112.641	-8.56
112.939	-8.72
113.238	-8.84
113.541	-8.89
113.84	-8.91
113.94	-8.86
114.04	-8.84
114.14	-8.84
114.24	-9.01
114.34	-8.96
114.44	-8.84
114.54	-9.07
114.64	-9.06
114.74	-9.02
114.84	-9
114.94	-8.63
115.04	-8.71
115.14	-8.72
115.24	-8.72
115.34	-8.73
115.44	-8.74
115.54	-8.68
115.64	-8.71
115.74	-8.7
115.84	-8.73
115.94	-8.63
116.04	-8.74
116.14	-8.54
116.24	-8.59
116.34	-8.52
116.44	-8.39
116.54	-8.37
116.64	-8.37
116.74	-8.36
116.84	-8.38
116.94	-8.41
117.04	-8.39
117.14	-8.39
117.24	-8.41
117.34	-8.4
117.44	-8.38
117.54	-8.4
117.64	-8.43
117.74	-8.39
117.84	-8.33
117.94	-8.39
118.04	-8.4
118.14	-8.5
118.24	-8.47
118.34	-8.51
118.44	-8.62
118.54	-8.56
118.64	-8.75
118.74	-8.49
118.84	-8.65
118.94	-8.67
119.04	-8.62
119.14	-8.63
119.24	-8.79
119.34	-8.78
119.44	-8.88
119.54	-9.05
119.64	-9.16
119.74	-9.21
119.84	-9.28
119.94	-9.26
120.04	-9.46
120.14	-9.64
120.24	-9.72
120.34	-9.61
120.44	-9.42
120.54	-9.41
120.64	-9.36
120.74	-9.4
120.84	-9.49
120.94	-9.5
121.04	-9.43
121.14	-9.46
121.24	-9.09
121.44	-8.81
121.54	-8.71
121.64	-8.71
121.74	-8.72
121.84	-8.67
121.94	-8.84
122.04	-8.69
122.14	-8.58
122.24	-8.69
122.34	-8.57
122.44	-8.51
122.54	-8.5
122.64	-8.52
122.74	-8.54
122.84	-8.51
122.94	-8.49
123.04	-8.46
123.24	-8.34
123.34	-8.35
123.44	-8.37
123.54	-8.62
123.74	-8.48
123.84	-8.46
123.94	-8.41
124.04	-8.38
124.14	-8.48
124.24	-8.45
124.34	-8.44
124.44	-8.41
124.54	-8.4
124.64	-8.4
124.74	-8.47
124.84	-8.33
124.94	-8.44
125.14	-8.31
125.34	-8.41
125.44	-8.17
125.64	-8.22
125.94	-8.22
126.14	-7.89
126.24	-8.01
126.44	-7.68
126.54	-8.03
126.74	-7.6
126.84	-8.13
126.94	-7.78
127.14	-8.08
127.24	-7.83
127.34	-7.93
127.54	-7.86
127.74	-7.81
127.84	-7.46
127.94	-7.58
128.04	-7.38
128.14	-7.44
128.24	-7.24
128.34	-7.24
128.44	-7.67
128.54	-7.41
128.64	-7.57
128.74	-7.67
128.84	-7.21
128.94	-7.23
129.04	-7.28
129.14	-6.98
129.24	-6.98
129.34	-7.08
129.44	-7.18
129.54	-6.86
129.64	-6.78
129.74	-6.56
129.84	-6.38
129.94	-6.49
130.04	-6.44
130.14	-6.48
130.24	-6.55
130.34	-6.44
130.44	-6.48
130.54	-6.67
130.64	-6.68
130.74	-6.68
130.84	-6.64
130.94	-6.57
131.04	-6.87
131.14	-6.79
131.24	-6.94
131.34	-6.83
131.44	-6.8
131.54	-6.86
131.64	-6.82
131.74	-6.77
131.84	-6.82
131.94	-6.72
132.04	-6.61
132.14	-6.48
132.24	-6.45
132.34	-6.76
132.44	-6.83
132.54	-6.89
132.64	-6.79
132.74	-6.67
132.84	-6.67
132.94	-6.66
133.04	-6.59
133.14	-6.81
133.24	-7.03
133.34	-7.28
133.44	-7.29
133.54	-7.16
133.64	-7.11
133.74	-6.79
133.84	-6.9
133.94	-6.82
134.04	-7.13
134.14	-7.08
134.24	-7.05
134.34	-7.07
134.44	-7.01
134.54	-7.01
134.64	-6.96
134.74	-6.96
134.84	-6.93
134.94	-7.14
135.04	-7.18
135.14	-7.26
135.24	-7.04
135.34	-7.18
135.44	-7.17
135.54	-7.21
135.64	-7.29
135.74	-7.22
135.84	-7.16
135.94	-7.12
136.04	-7.12
136.14	-7.2
136.24	-7.08
136.34	-7.04
136.44	-7.28
136.54	-7.05
136.64	-7.02
136.74	-6.99
136.84	-7.04
136.94	-7.12
137.04	-7.17
137.14	-7.01
137.24	-7.03
137.34	-7.18
137.44	-7.28
137.54	-7.28
137.64	-7.32
137.74	-7.21
137.84	-7.17
137.94	-7.16
138.04	-7.16
138.14	-6.91
138.24	-7.05
138.34	-7.3
138.44	-7.21
138.54	-7.26
138.64	-7.14
138.74	-7.16
138.84	-7.14
138.94	-7.22
139.04	-7.14
139.14	-7.07
139.24	-7.4
139.34	-7.39
139.44	-7.4
139.54	-7.54
139.64	-7.7
139.74	-7.78
139.84	-7.14
139.94	-7.48
140.04	-7.48
140.14	-7.47
140.24	-7.52
140.34	-7.74
140.44	-7.83
140.54	-7.83
140.64	-7.5
140.74	-7.58
140.84	-7.68
140.94	-7.63
141.04	-7.62
141.14	-7.68
141.24	-7.65
141.34	-7.82
141.44	-7.67
141.54	-7.64
141.64	-7.81
141.74	-7.73
141.84	-7.67
141.94	-7.79
142.04	-7.99
142.14	-7.84
142.24	-7.6
142.34	-7.74
142.44	-7.94
142.54	-7.64
142.64	-7.81
142.74	-7.68
142.84	-7.7
142.94	-7.55
143.04	-7.75
143.14	-7.79
143.24	-7.97
143.34	-7.94
143.44	-8.02
143.54	-7.94
143.64	-7.97
143.74	-8.03
143.84	-7.96
143.94	-7.96
144.04	-7.9
144.14	-7.94
144.24	-7.95
144.34	-8.03
144.44	-7.95
144.54	-8.11
144.64	-7.98
144.74	-7.94
144.84	-7.94
144.94	-7.94
145.04	-7.81
145.14	-7.94
145.24	-8.03
145.34	-8
145.44	-8.22
145.54	-8.4
145.64	-8.51
145.74	-8.26
145.84	-8.22
145.94	-7.93
146.04	-8.2
146.14	-8.25
146.24	-8.26
146.34	-8.04
146.54	-8.21
146.64	-8.08
146.74	-8.01
146.84	-7.86
146.94	-8.46
147.04	-8.04
147.14	-8.21
147.24	-7.84
147.34	-8.26
147.44	-8.05
147.54	-7.9
147.64	-7.81
147.74	-7.99
147.84	-8.05
147.94	-7.81
148.04	-8.04
148.14	-8.02
148.24	-7.86
148.34	-8.08
148.44	-8.04
148.54	-8.05
148.64	-7.79
148.74	-8.07
148.84	-8.01
148.94	-8.09
149.04	-7.9
149.14	-8.1
149.24	-8.11
149.34	-8.09
149.44	-7.98
149.54	-7.94
149.64	-7.99
149.74	-8.05
149.84	-7.93
149.94	-8.1
150.04	-7.85
150.14	-8.12
150.24	-7.88
150.34	-7.67
150.44	-7.81
150.54	-7.62
150.64	-7.52
150.74	-7.46
150.84	-7.56
150.94	-7.67
151.04	-7.57
151.14	-7.7
151.24	-7.75
151.34	-7.81
151.44	-7.56
151.54	-7.9
151.64	-7.73
151.74	-7.65
151.84	-7.85
151.94	-8.09
152.04	-8.07
152.14	-7.98
152.24	-7.88
152.34	-7.68
152.44	-7.82
152.54	-7.93
152.64	-7.86
152.74	-7.85
152.84	-7.77
152.94	-7.75
153.04	-7.76
153.14	-7.75
153.24	-7.74
153.34	-7.74
153.44	-7.81
153.54	-7.91
153.64	-7.95
153.74	-7.93
153.84	-7.83
153.94	-7.71
154.04	-7.81
154.14	-7.9
154.34	-8.07
154.44	-7.95
154.54	-7.83
154.64	-7.77
154.74	-7.78
154.84	-7.66
154.94	-7.9
155.04	-7.96
155.14	-7.96
155.34	-7.88
155.44	-7.95
155.54	-7.94
155.64	-7.93
155.74	-7.92
155.84	-7.91
155.94	-7.78
156.01	-7.9
156.14	-7.94
156.27	-7.85
156.4	-7.8
156.529	-7.81
156.659	-8
156.79	-7.92
156.922	-7.76
157.056	-7.89
157.192	-7.9
157.328	-7.94
157.464	-7.8
157.597	-8.06
157.728	-7.95
157.86	-7.97
157.995	-7.77
158.136	-7.95
158.283	-8.03
158.432	-7.82
158.578	-7.76
158.718	-7.87
158.851	-7.86
158.981	-8
159.11	-8.08
159.242	-7.95
159.378	-7.82
159.517	-7.91
159.657	-7.75
159.799	-8.06
159.944	-8.17
160.096	-7.94
160.431	-7.75
160.615	-7.99
160.801	-8.14
160.978	-8
161.138	-7.84
161.278	-8.34
161.408	-8.09
161.533	-8.12

## Sheet: 8-Band3
Original Data				1-kyr interpolation			23-kyr filter
Depth (m)	Age (ka)	G. ruber δ18Oresidual (‰)		Age (ka)	G. ruber δ18Oresidual (‰)		Age (ka)	Filtered G. ruber δ18Oresidual (‰)
0.01	2.48	-0.814792		3	-0.771145		3	0.019671
0.07	8.77	-0.336806		4	-0.696423		4	0.0027713
0.13	15.06	-0.787266		5	-0.621701		5	-0.010083
0.19	18.27	-0.884437		6	-0.546979		6	-0.02105
0.25	21.48	-0.523212		7	-0.472258		7	-0.020969
0.31	23.3688	-0.656961		8	-0.397536		8	-0.012182
0.37	25.2576	-1.14524		9	-0.356455		9	-0.00049066
0.43	27.1464	-0.628752		10	-0.427997		10	0.01119
0.55	30.924	-0.935395		11	-0.499539		11	0.022288
0.61	32.1044	-0.915505		12	-0.571081		12	0.032194
0.67	33.2849	-0.838041		13	-0.642623		13	0.03868
0.73	34.4653	-0.682115		14	-0.714165		14	0.043762
0.79	35.6458	-0.512882		15	-0.785707		15	0.047116
0.85	36.8262	-0.704191		16	-0.816355		16	0.047619
0.91	38.0067	-0.957378		17	-0.844393		17	0.04366
0.97	39.1871	-0.715101		18	-0.87243		18	0.036544
1.09	41.548	-1.13798		19	-0.798131		19	0.026257
1.15	44.0092	-0.778922		20	-0.685981		20	0.013503
1.21	46.4704	-0.803714		21	-0.573832		21	0.00048369
1.27	48.9317	-1.11705		22	-0.558519		22	-0.0089027
1.33	51.3929	-0.640539		23	-0.632593		23	-0.011383
1.39	53.8541	-0.317639		24	-0.823333		24	-0.012611
1.45	56.3153	-0.563266		25	-1.08259		25	-0.012663
1.57	61.2378	-0.515364		26	-0.946402		26	-0.0082102
1.63	63.699	-0.70366		27	-0.67127		27	0.0047629
1.69	66.1602	-0.794057		28	-0.699894		28	0.034999
1.75	68.6214	-0.806121		29	-0.782122		29	0.056448
1.81	71.0826	-1.04923		30	-0.86435		30	0.067771
1.87	73.5439	-0.953353		31	-0.938644		31	0.079454
1.93	76.0051	-1.27733		32	-0.921695		32	0.10001
1.99	78.4663	-0.427021		33	-0.858983		33	0.12584
2.05	80.9275	-0.818447		34	-0.743193		34	0.14241
2.11	83.3887	-0.720368		35	-0.603644		35	0.14796
2.17	85.85	-0.820858		36	-0.566356		36	0.14422
2.23	88.3112	-0.802129		37	-0.737458		37	0.13262
2.29	90.7724	-0.757626		38	-0.957797		38	0.1137
2.35	93.2336	-0.864416		39	-0.758644		39	0.08632
2.41	95.6948	-0.957205		40	-0.864153		40	0.05303
2.47	98.1561	-0.521771		41	-1.04212		41	0.016244
2.59	103.078	-0.658009		42	-1.07415		42	-0.021597
2.65	105.54	-0.486405		43	-0.927805		43	-0.057969
2.67	106.36	-0.383849		44	-0.781463		44	-0.088048
2.77	110.462	-0.443646		45	-0.788049		45	-0.11013
2.87	114.564	-0.276536		46	-0.796179		46	-0.12246
2.97	118.666	0.0949855		47	-0.868943		47	-0.12159
3.07	122.768	-0.189054		48	-0.999024		48	-0.1055
3.17	126.87	-0.0110503		49	-1.10634		49	-0.078898
3.27	130.225	-0.330705		50	-0.91122		50	-0.041188
3.37	133.529	-1.20461		51	-0.716098		51	0.018926
3.47	136.833	-1.11554		52	-0.56065		52	0.046193
3.57	140.137	-1.08479		53	-0.430569		53	0.096185
3.67	143.44	-1.15448		54	-0.334575		54	0.14397
3.77	146.744	-0.473771		55	-0.431741		55	0.18811
3.87	150.048	-0.540146		56	-0.528907		56	0.22188
3.97	153.351	-0.814619		57	-0.554472		57	0.24622
4.07	156.655	-0.466188		58	-0.546341		58	0.25769
4.17	159.959	-0.676936		59	-0.538211		59	0.25352
4.27	163.262	-1.32225		60	-0.530081		60	0.2388
4.37	166.566	-1.42229		61	-0.521951		61	0.21317
4.47	169.87	-0.689513		62	-0.57561		62	0.17803
4.57	173.218	-0.43946		63	-0.64878		63	0.13393
4.75	181.916	-0.525384		64	-0.710976		64	0.081899
4.85	186.748	-0.652487		65	-0.747561		65	0.027369
4.95	191.58	-0.455958		66	-0.784146		66	-0.026926
5.05	196.413	-0.300979		67	-0.796829		67	-0.079105
5.15	201.245	-0.163312		68	-0.804959		68	-0.12126
5.25	206.077	-0.125189		69	-0.847073		69	-0.14872
5.35	210.909	-0.503199		70	-0.944634		70	-0.1586
5.45	215.741	-1.25986		71	-1.0422		71	-0.15302
5.55	220.574	-0.691784		72	-1.0126		72	-0.12986
5.65	224.625	-0.172361		73	-0.971951		73	-0.09949
5.75	228.511	-0.0322055		74	-1.01146		74	-0.071569
5.85	232.396	-0.238425		75	-1.14506		75	-0.026441
5.95	236.281	-0.840123		76	-1.27866		76	0.031007
6.05	240.167	-1.2138		77	-0.937927		77	0.080729
6.15	243.467	-0.569141		78	-0.592398		78	0.12367
6.25	245.631	-0.882127		79	-0.514024		79	0.1552
6.35	247.795	-1.06036		80	-0.672561		80	0.17722
6.45	249.958	-0.641249		81	-0.817154		81	0.18957
6.55	252.122	-0.948109		82	-0.776504		82	0.1873
6.65	254.286	-0.977541		83	-0.735854		83	0.17866
6.75	256.449	-0.639824		84	-0.744797		84	0.16741
6.95	260.777	-0.445966		85	-0.785447		85	0.15322
7.05	262.94	-0.851608		86	-0.81878		86	0.12464
7.15	265.104	-1.11808		87	-0.81065		87	0.077529
7.25	267.268	-0.81104		88	-0.80252		88	0.04538
7.35	269.431	-1.21998		89	-0.78878		89	0.0073452
7.45	271.595	-0.836444		90	-0.77252		90	-0.031556
7.55	273.759	-1.08662		91	-0.76935		91	-0.061003
7.65	275.922	-1.1668		92	-0.81		92	-0.072465
7.755	278.086	-0.735514		93	-0.85065		93	-0.065299
				94	-0.891301		94	-0.04727
				95	-0.931951		95	-0.013064
				96	-0.904777		96	0.026396
				97	-0.72664		97	0.060304
				98	-0.548502		98	0.084811
				99	-0.543902		99	0.11262
				100	-0.572358		100	0.14316
				101	-0.600813		101	0.17027
				102	-0.629268		102	0.18995
				103	-0.657724		103	0.20339
				104	-0.596423		104	0.1984
				105	-0.527317		105	0.18022
				106	-0.428293		106	0.14842
				107	-0.389366		107	0.10421
				108	-0.404		108	0.051452
				109	-0.418634		109	-0.0035586
				110	-0.433268		110	-0.050248
				111	-0.418927		111	-0.089782
				112	-0.379902		112	-0.1227
				113	-0.340878		113	-0.14026
				114	-0.301854		114	-0.14204
				115	-0.240389		115	-0.12635
				116	-0.150365		116	-0.09739
				117	-0.0603406		117	-0.056346
				118	0.0296837		118	-0.0024353
				119	0.0674634		119	0.057521
				120	-0.000829268		120	0.11469
				121	-0.069122		121	0.17501
				122	-0.137415		122	0.23246
				123	-0.179902		123	0.28455
				124	-0.136		124	0.31882
				125	-0.0920976		125	0.32582
				126	-0.0481951		126	0.33289
				127	-0.022381		127	0.33332
				128	-0.117619		128	0.3152
				129	-0.212857		129	0.27175
				130	-0.308095		130	0.20889
				131	-0.533		131	0.13952
				132	-0.796636		132	0.064448
				133	-1.06027		133	-0.013845
				134	-1.18861		134	-0.091507
				135	-1.16436		135	-0.16246
				136	-1.14012		136	-0.22044
				137	-1.11795		137	-0.26255
				138	-1.10586		138	-0.2849
				139	-1.09378		139	-0.28472
				140	-1.08169		140	-0.26387
				141	-1.09824		141	-0.22452
				142	-1.11945		142	-0.16798
				143	-1.14067		143	-0.098674
				144	-1.03461		144	-0.022731
				145	-0.828545		145	0.057199
				146	-0.622485		146	0.14359
				147	-0.475498		147	0.23035
				148	-0.496647		148	0.30377
				149	-0.517795		149	0.36128
				150	-0.538943		150	0.39917
				151	-0.617727		151	0.41361
				152	-0.699545		152	0.40176
				153	-0.781364		153	0.36797
				154	-0.743233		154	0.31345
				155	-0.640514		155	0.24418
				156	-0.537795		156	0.16133
				157	-0.491636		157	0.068617
				158	-0.555273		158	-0.029121
				159	-0.618909		159	-0.12291
				160	-0.687758		160	-0.2068
				161	-0.881697		161	-0.27599
				162	-1.07564		162	-0.32764
				163	-1.26958		163	-0.36065
				164	-1.34236		164	-0.36863
				165	-1.37257		165	-0.35088
				166	-1.40278		166	-0.30884
				167	-1.32488		167	-0.24201
				168	-1.10367		168	-0.15441
				169	-0.882455		169	-0.064717
				170	-0.680299		170	0.027063
				171	-0.605672		171	0.11612
				172	-0.531045		172	0.19808
				173	-0.456418		173	0.27221
				174	-0.448069		174	0.33271
				175	-0.458414		175	0.37783
				176	-0.468759		176	0.40579
				177	-0.479103		177	0.41093
				178	-0.489448		178	0.39995
				179	-0.499793		179	0.37468
				180	-0.510138		180	0.3285
				181	-0.520483		181	0.26427
				182	-0.531988		182	0.1847
				183	-0.556832		183	0.097687
				184	-0.581677		184	0.010659
				185	-0.606522		185	-0.072957
				186	-0.631366		186	-0.14717
				187	-0.640166		187	-0.20921
				188	-0.600828		188	-0.25482
				189	-0.561491		189	-0.28341
				190	-0.522153		190	-0.29593
				191	-0.482816		191	-0.29226
				192	-0.446087		192	-0.26897
				193	-0.412961		193	-0.23202
				194	-0.379834		194	-0.1782
				195	-0.346708		195	-0.11092
				196	-0.313582		196	-0.026981
				197	-0.282899		197	0.068751
				198	-0.253913		198	0.17102
				199	-0.224928		199	0.27163
				200	-0.195942		200	0.36259
				201	-0.166957		201	0.4276
				202	-0.155289		202	0.45687
				203	-0.149091		203	0.47126
				204	-0.142893		204	0.46935
				205	-0.136694		205	0.44333
				206	-0.130496		206	0.39605
				207	-0.200476		207	0.32263
				208	-0.277081		208	0.22979
				209	-0.353685		209	0.12887
				210	-0.43029		210	0.022452
				211	-0.514161		211	-0.08175
				212	-0.671511		212	-0.18132
				213	-0.828861		213	-0.26748
				214	-0.986211		214	-0.32916
				215	-1.14356		215	-0.36825
				216	-1.22932		216	-0.38321
				217	-1.1113		217	-0.36182
				218	-0.993292		218	-0.31793
				219	-0.87528		219	-0.25601
				220	-0.757267		220	-0.17305
				221	-0.634926		221	-0.063926
				222	-0.506847		222	0.055588
				223	-0.378768		223	0.16514
				224	-0.25069		224	0.26285
				225	-0.156649		225	0.3513
				226	-0.120567		226	0.42219
				227	-0.0844845		227	0.46707
				228	-0.0484021		228	0.4878
				229	-0.0564524		229	0.47385
				230	-0.110437		230	0.44451
				231	-0.164422		231	0.35996
				232	-0.218406		232	0.27297
				233	-0.332784		233	0.18388
				234	-0.487423		234	0.094179
				235	-0.642062		235	0.006338
				236	-0.796701		236	-0.075735
				237	-0.908483		237	-0.14613
				238	-1.0036		238	-0.20266
				239	-1.09871		239	-0.24293
				240	-1.19383		240	-0.26571
				241	-1.04903		241	-0.27121
				242	-0.855091		242	-0.2608
				243	-0.661152		243	-0.23658
				244	-0.646065		244	-0.20136
				245	-0.789583		245	-0.15828
				246	-0.910833		246	-0.11061
				247	-0.994167		247	-0.061268
				248	-1.01935		248	-0.012645
				249	-0.825806		249	0.033433
				250	-0.645741		250	0.07585
				251	-0.789259		251	0.11292
				252	-0.932778		252	0.14433
				253	-0.962166		253	0.17027
				254	-0.975991		254	0.19132
				255	-0.868241		255	0.20857
				256	-0.710833		256	0.21815
				257	-0.615866		257	0.2215
				258	-0.571986		258	0.21897
				259	-0.528106		259	0.21105
				260	-0.484226		260	0.19819
				261	-0.490741		261	0.17645
				262	-0.675926		262	0.1469
				263	-0.8575		263	0.10846
				264	-0.9825		264	0.059354
				265	-1.1075		265	0.0020604
				266	-0.991429		266	-0.052242
				267	-0.848571		267	-0.10527
				268	-0.948565		268	-0.15366
				269	-1.13838		269	-0.19413
				270	-1.11972		270	-0.22352
				271	-0.943796		271	-0.23897
				272	-0.887235		272	-0.23855
				273	-1.00244		273	-0.2208
				274	-1.09889		274	-0.18723
				275	-1.13593		275	-0.14168
				276	-1.15415		276	-0.085046
				277	-0.955991		277	-0.020038
				278	-0.757834		278	0.047649

[truncated: 9 more sheets: 9-Band3, 10-Band4, 11-Band4, 12-Band4, 14-Band5, 15-Band6, 16-Band6, 17-Band6, 18-Band6]
